# Supplementary material for: Dynamic peripheral blood immune cell markers for predicting the response of patients with metastatic cancer to immune checkpoint inhibitors
Source: Cancer Immunol Immunother. 2022 Jun 4;72(1):23–37. doi: 10.1007/s00262-022-03221-5 (PMC9813029; doi:10.1007/s00262-022-03221-5)
Supplement: Supplementary file 1 — Supplementary file1 (XLSX 64 KB) [file 262_2022_3221_MOESM1_ESM.xlsx]

## Sheet: Table S1
Table S1:﻿The Univariate Cox analysis of PBIMs for training set.
	Characteristics	P values	HR. 95 CI
1	post_CD16CD56_NK_cells_perc	0.041	1.31 (1.04-1.70)
2	post_absolute_CD19_B_cells_count	0.031	0.55 (0.31-0.95)
3	CD3_T_cells_perc_DV	0.041	0.62 (0.40-0.95)
4	CD4CD25CD127low_T_cells_perc_DV	0.003	2.23 (1.42-3.54)
5	absolute_CD3CD4_T_cells_count_DV	0.035	0.51 (0.31-0.93)

## Sheet: Table S2
Table S2:The PBIMs of the 5 models
	iteration	n.gene	PBIMs	uniquelab	label
1	1	4	CD4CD25CD127low_T_cells_DV | post_absolute_CD19_B_cells_count | post_absolute_CD3CD4_T_cells_count | post_CD3_T_cells	A	4_genes_A
2	2	4	CD4CD25CD127low_T_cells_DV | post_absolute_CD19_B_cells_count | post_absolute_CD3CD4_T_cells_count | post_CD3_T_cells	A	4_genes_A
3	3	5	absolute_CD3CD4_T_cells_count_DV | CD4CD25CD127low_T_cells_DV | post_absolute_CD19_B_cells_count | post_absolute_CD3CD4_T_cells_count | post_CD3_T_cells	B	5_genes_B
4	4	0		C	0_genes_C
5	5	4	CD4CD25CD127low_T_cells_DV | post_absolute_CD19_B_cells_count | post_absolute_CD3CD4_T_cells_count | post_CD3_T_cells	A	4_genes_A
6	6	4	CD4CD25CD127low_T_cells_DV | post_absolute_CD19_B_cells_count | post_absolute_CD3CD4_T_cells_count | post_CD3_T_cells	A	4_genes_A
7	7	4	CD4CD25CD127low_T_cells_DV | post_absolute_CD19_B_cells_count | post_absolute_CD3CD4_T_cells_count | post_CD3_T_cells	A	4_genes_A
8	8	4	CD4CD25CD127low_T_cells_DV | post_absolute_CD19_B_cells_count | post_absolute_CD3CD4_T_cells_count | post_CD3_T_cells	A	4_genes_A
9	9	8	absolute_CD19_B_cells_count_DV | absolute_CD3CD4_T_cells_count_DV | absolute_CD3CD8_T_cells_count_DV | CD4CD25CD127low_T_cells_DV | post_absolute_CD19_B_cells_count | post_absolute_CD3CD4_T_cells_count | post_CD3_T_cells | post_CD3CD4_T_cells	D	8_genes_D
10	10	4	CD4CD25CD127low_T_cells_DV | post_absolute_CD19_B_cells_count | post_absolute_CD3CD4_T_cells_count | post_CD3_T_cells	A	4_genes_A
11	11	5	absolute_CD3CD4_T_cells_count_DV | CD4CD25CD127low_T_cells_DV | post_absolute_CD19_B_cells_count | post_absolute_CD3CD4_T_cells_count | post_CD3_T_cells	B	5_genes_B
12	12	4	CD4CD25CD127low_T_cells_DV | post_absolute_CD19_B_cells_count | post_absolute_CD3CD4_T_cells_count | post_CD3_T_cells	A	4_genes_A
13	13	4	CD4CD25CD127low_T_cells_DV | post_absolute_CD19_B_cells_count | post_absolute_CD3CD4_T_cells_count | post_CD3_T_cells	A	4_genes_A
14	14	4	CD4CD25CD127low_T_cells_DV | post_absolute_CD19_B_cells_count | post_absolute_CD3CD4_T_cells_count | post_CD3_T_cells	A	4_genes_A
15	15	4	CD4CD25CD127low_T_cells_DV | post_absolute_CD19_B_cells_count | post_absolute_CD3CD4_T_cells_count | post_CD3_T_cells	A	4_genes_A
16	16	4	CD4CD25CD127low_T_cells_DV | post_absolute_CD19_B_cells_count | post_absolute_CD3CD4_T_cells_count | post_CD3_T_cells	A	4_genes_A
17	17	0		C	0_genes_C
18	18	4	CD4CD25CD127low_T_cells_DV | post_absolute_CD19_B_cells_count | post_absolute_CD3CD4_T_cells_count | post_CD3_T_cells	A	4_genes_A
19	19	4	CD4CD25CD127low_T_cells_DV | post_absolute_CD19_B_cells_count | post_absolute_CD3CD4_T_cells_count | post_CD3_T_cells	A	4_genes_A
20	20	4	CD4CD25CD127low_T_cells_DV | post_absolute_CD19_B_cells_count | post_absolute_CD3CD4_T_cells_count | post_CD3_T_cells	A	4_genes_A
21	21	4	CD4CD25CD127low_T_cells_DV | post_absolute_CD19_B_cells_count | post_absolute_CD3CD4_T_cells_count | post_CD3_T_cells	A	4_genes_A
22	22	4	CD4CD25CD127low_T_cells_DV | post_absolute_CD19_B_cells_count | post_absolute_CD3CD4_T_cells_count | post_CD3_T_cells	A	4_genes_A
23	23	4	CD4CD25CD127low_T_cells_DV | post_absolute_CD19_B_cells_count | post_absolute_CD3CD4_T_cells_count | post_CD3_T_cells	A	4_genes_A
24	24	4	CD4CD25CD127low_T_cells_DV | post_absolute_CD19_B_cells_count | post_absolute_CD3CD4_T_cells_count | post_CD3_T_cells	A	4_genes_A
25	25	2	CD4CD25CD127low_T_cells_DV | post_absolute_CD19_B_cells_count	E	2_genes_E
26	26	4	CD4CD25CD127low_T_cells_DV | post_absolute_CD19_B_cells_count | post_absolute_CD3CD4_T_cells_count | post_CD3_T_cells	A	4_genes_A
27	27	4	CD4CD25CD127low_T_cells_DV | post_absolute_CD19_B_cells_count | post_absolute_CD3CD4_T_cells_count | post_CD3_T_cells	A	4_genes_A
28	28	4	CD4CD25CD127low_T_cells_DV | post_absolute_CD19_B_cells_count | post_absolute_CD3CD4_T_cells_count | post_CD3_T_cells	A	4_genes_A
29	29	4	CD4CD25CD127low_T_cells_DV | post_absolute_CD19_B_cells_count | post_absolute_CD3CD4_T_cells_count | post_CD3_T_cells	A	4_genes_A
30	30	8	absolute_CD19_B_cells_count_DV | absolute_CD3CD4_T_cells_count_DV | absolute_CD3CD8_T_cells_count_DV | CD4CD25CD127low_T_cells_DV | post_absolute_CD19_B_cells_count | post_absolute_CD3CD4_T_cells_count | post_CD3_T_cells | post_CD3CD4_T_cells	D	8_genes_D
31	31	5	absolute_CD3CD4_T_cells_count_DV | CD4CD25CD127low_T_cells_DV | post_absolute_CD19_B_cells_count | post_absolute_CD3CD4_T_cells_count | post_CD3_T_cells	B	5_genes_B
32	32	4	CD4CD25CD127low_T_cells_DV | post_absolute_CD19_B_cells_count | post_absolute_CD3CD4_T_cells_count | post_CD3_T_cells	A	4_genes_A
33	33	8	absolute_CD19_B_cells_count_DV | absolute_CD3CD4_T_cells_count_DV | absolute_CD3CD8_T_cells_count_DV | CD4CD25CD127low_T_cells_DV | post_absolute_CD19_B_cells_count | post_absolute_CD3CD4_T_cells_count | post_CD3_T_cells | post_CD3CD4_T_cells	D	8_genes_D
34	34	4	CD4CD25CD127low_T_cells_DV | post_absolute_CD19_B_cells_count | post_absolute_CD3CD4_T_cells_count | post_CD3_T_cells	A	4_genes_A
35	35	5	absolute_CD3CD4_T_cells_count_DV | CD4CD25CD127low_T_cells_DV | post_absolute_CD19_B_cells_count | post_absolute_CD3CD4_T_cells_count | post_CD3_T_cells	B	5_genes_B
36	36	4	CD4CD25CD127low_T_cells_DV | post_absolute_CD19_B_cells_count | post_absolute_CD3CD4_T_cells_count | post_CD3_T_cells	A	4_genes_A
37	37	0		C	0_genes_C
38	38	4	CD4CD25CD127low_T_cells_DV | post_absolute_CD19_B_cells_count | post_absolute_CD3CD4_T_cells_count | post_CD3_T_cells	A	4_genes_A
39	39	8	absolute_CD19_B_cells_count_DV | absolute_CD3CD4_T_cells_count_DV | absolute_CD3CD8_T_cells_count_DV | CD4CD25CD127low_T_cells_DV | post_absolute_CD19_B_cells_count | post_absolute_CD3CD4_T_cells_count | post_CD3_T_cells | post_CD3CD4_T_cells	D	8_genes_D
40	40	4	CD4CD25CD127low_T_cells_DV | post_absolute_CD19_B_cells_count | post_absolute_CD3CD4_T_cells_count | post_CD3_T_cells	A	4_genes_A
41	41	5	absolute_CD3CD4_T_cells_count_DV | CD4CD25CD127low_T_cells_DV | post_absolute_CD19_B_cells_count | post_absolute_CD3CD4_T_cells_count | post_CD3_T_cells	B	5_genes_B
42	42	4	CD4CD25CD127low_T_cells_DV | post_absolute_CD19_B_cells_count | post_absolute_CD3CD4_T_cells_count | post_CD3_T_cells	A	4_genes_A
43	43	0		C	0_genes_C
44	44	4	CD4CD25CD127low_T_cells_DV | post_absolute_CD19_B_cells_count | post_absolute_CD3CD4_T_cells_count | post_CD3_T_cells	A	4_genes_A
45	45	4	CD4CD25CD127low_T_cells_DV | post_absolute_CD19_B_cells_count | post_absolute_CD3CD4_T_cells_count | post_CD3_T_cells	A	4_genes_A
46	46	4	CD4CD25CD127low_T_cells_DV | post_absolute_CD19_B_cells_count | post_absolute_CD3CD4_T_cells_count | post_CD3_T_cells	A	4_genes_A
47	47	0		C	0_genes_C
48	48	4	CD4CD25CD127low_T_cells_DV | post_absolute_CD19_B_cells_count | post_absolute_CD3CD4_T_cells_count | post_CD3_T_cells	A	4_genes_A
49	49	4	CD4CD25CD127low_T_cells_DV | post_absolute_CD19_B_cells_count | post_absolute_CD3CD4_T_cells_count | post_CD3_T_cells	A	4_genes_A
50	50	5	absolute_CD3CD4_T_cells_count_DV | CD4CD25CD127low_T_cells_DV | post_absolute_CD19_B_cells_count | post_absolute_CD3CD4_T_cells_count | post_CD3_T_cells	B	5_genes_B
51	51	8	absolute_CD19_B_cells_count_DV | absolute_CD3CD4_T_cells_count_DV | absolute_CD3CD8_T_cells_count_DV | CD4CD25CD127low_T_cells_DV | post_absolute_CD19_B_cells_count | post_absolute_CD3CD4_T_cells_count | post_CD3_T_cells | post_CD3CD4_T_cells	D	8_genes_D
52	52	4	CD4CD25CD127low_T_cells_DV | post_absolute_CD19_B_cells_count | post_absolute_CD3CD4_T_cells_count | post_CD3_T_cells	A	4_genes_A
53	53	4	CD4CD25CD127low_T_cells_DV | post_absolute_CD19_B_cells_count | post_absolute_CD3CD4_T_cells_count | post_CD3_T_cells	A	4_genes_A
54	54	8	absolute_CD19_B_cells_count_DV | absolute_CD3CD4_T_cells_count_DV | absolute_CD3CD8_T_cells_count_DV | CD4CD25CD127low_T_cells_DV | post_absolute_CD19_B_cells_count | post_absolute_CD3CD4_T_cells_count | post_CD3_T_cells | post_CD3CD4_T_cells	D	8_genes_D
55	55	4	CD4CD25CD127low_T_cells_DV | post_absolute_CD19_B_cells_count | post_absolute_CD3CD4_T_cells_count | post_CD3_T_cells	A	4_genes_A
56	56	4	CD4CD25CD127low_T_cells_DV | post_absolute_CD19_B_cells_count | post_absolute_CD3CD4_T_cells_count | post_CD3_T_cells	A	4_genes_A
57	57	4	CD4CD25CD127low_T_cells_DV | post_absolute_CD19_B_cells_count | post_absolute_CD3CD4_T_cells_count | post_CD3_T_cells	A	4_genes_A
58	58	4	CD4CD25CD127low_T_cells_DV | post_absolute_CD19_B_cells_count | post_absolute_CD3CD4_T_cells_count | post_CD3_T_cells	A	4_genes_A
59	59	8	absolute_CD19_B_cells_count_DV | absolute_CD3CD4_T_cells_count_DV | absolute_CD3CD8_T_cells_count_DV | CD4CD25CD127low_T_cells_DV | post_absolute_CD19_B_cells_count | post_absolute_CD3CD4_T_cells_count | post_CD3_T_cells | post_CD3CD4_T_cells	D	8_genes_D
60	60	4	CD4CD25CD127low_T_cells_DV | post_absolute_CD19_B_cells_count | post_absolute_CD3CD4_T_cells_count | post_CD3_T_cells	A	4_genes_A
61	61	4	CD4CD25CD127low_T_cells_DV | post_absolute_CD19_B_cells_count | post_absolute_CD3CD4_T_cells_count | post_CD3_T_cells	A	4_genes_A
62	62	4	CD4CD25CD127low_T_cells_DV | post_absolute_CD19_B_cells_count | post_absolute_CD3CD4_T_cells_count | post_CD3_T_cells	A	4_genes_A
63	63	4	CD4CD25CD127low_T_cells_DV | post_absolute_CD19_B_cells_count | post_absolute_CD3CD4_T_cells_count | post_CD3_T_cells	A	4_genes_A
64	64	2	CD4CD25CD127low_T_cells_DV | post_absolute_CD19_B_cells_count	E	2_genes_E
65	65	2	CD4CD25CD127low_T_cells_DV | post_absolute_CD19_B_cells_count	E	2_genes_E
66	66	4	CD4CD25CD127low_T_cells_DV | post_absolute_CD19_B_cells_count | post_absolute_CD3CD4_T_cells_count | post_CD3_T_cells	A	4_genes_A
67	67	5	absolute_CD3CD4_T_cells_count_DV | CD4CD25CD127low_T_cells_DV | post_absolute_CD19_B_cells_count | post_absolute_CD3CD4_T_cells_count | post_CD3_T_cells	B	5_genes_B
68	68	5	absolute_CD3CD4_T_cells_count_DV | CD4CD25CD127low_T_cells_DV | post_absolute_CD19_B_cells_count | post_absolute_CD3CD4_T_cells_count | post_CD3_T_cells	B	5_genes_B
69	69	4	CD4CD25CD127low_T_cells_DV | post_absolute_CD19_B_cells_count | post_absolute_CD3CD4_T_cells_count | post_CD3_T_cells	A	4_genes_A
70	70	4	CD4CD25CD127low_T_cells_DV | post_absolute_CD19_B_cells_count | post_absolute_CD3CD4_T_cells_count | post_CD3_T_cells	A	4_genes_A
71	71	4	CD4CD25CD127low_T_cells_DV | post_absolute_CD19_B_cells_count | post_absolute_CD3CD4_T_cells_count | post_CD3_T_cells	A	4_genes_A
72	72	4	CD4CD25CD127low_T_cells_DV | post_absolute_CD19_B_cells_count | post_absolute_CD3CD4_T_cells_count | post_CD3_T_cells	A	4_genes_A
73	73	8	absolute_CD19_B_cells_count_DV | absolute_CD3CD4_T_cells_count_DV | absolute_CD3CD8_T_cells_count_DV | CD4CD25CD127low_T_cells_DV | post_absolute_CD19_B_cells_count | post_absolute_CD3CD4_T_cells_count | post_CD3_T_cells | post_CD3CD4_T_cells	D	8_genes_D
74	74	4	CD4CD25CD127low_T_cells_DV | post_absolute_CD19_B_cells_count | post_absolute_CD3CD4_T_cells_count | post_CD3_T_cells	A	4_genes_A
75	75	4	CD4CD25CD127low_T_cells_DV | post_absolute_CD19_B_cells_count | post_absolute_CD3CD4_T_cells_count | post_CD3_T_cells	A	4_genes_A
76	76	5	absolute_CD3CD4_T_cells_count_DV | CD4CD25CD127low_T_cells_DV | post_absolute_CD19_B_cells_count | post_absolute_CD3CD4_T_cells_count | post_CD3_T_cells	B	5_genes_B
77	77	4	CD4CD25CD127low_T_cells_DV | post_absolute_CD19_B_cells_count | post_absolute_CD3CD4_T_cells_count | post_CD3_T_cells	A	4_genes_A
78	78	4	CD4CD25CD127low_T_cells_DV | post_absolute_CD19_B_cells_count | post_absolute_CD3CD4_T_cells_count | post_CD3_T_cells	A	4_genes_A
79	79	0		C	0_genes_C
80	80	5	absolute_CD3CD4_T_cells_count_DV | CD4CD25CD127low_T_cells_DV | post_absolute_CD19_B_cells_count | post_absolute_CD3CD4_T_cells_count | post_CD3_T_cells	B	5_genes_B
81	81	4	CD4CD25CD127low_T_cells_DV | post_absolute_CD19_B_cells_count | post_absolute_CD3CD4_T_cells_count | post_CD3_T_cells	A	4_genes_A
82	82	4	CD4CD25CD127low_T_cells_DV | post_absolute_CD19_B_cells_count | post_absolute_CD3CD4_T_cells_count | post_CD3_T_cells	A	4_genes_A
83	83	4	CD4CD25CD127low_T_cells_DV | post_absolute_CD19_B_cells_count | post_absolute_CD3CD4_T_cells_count | post_CD3_T_cells	A	4_genes_A
84	84	4	CD4CD25CD127low_T_cells_DV | post_absolute_CD19_B_cells_count | post_absolute_CD3CD4_T_cells_count | post_CD3_T_cells	A	4_genes_A
85	85	4	CD4CD25CD127low_T_cells_DV | post_absolute_CD19_B_cells_count | post_absolute_CD3CD4_T_cells_count | post_CD3_T_cells	A	4_genes_A
86	86	5	absolute_CD3CD4_T_cells_count_DV | CD4CD25CD127low_T_cells_DV | post_absolute_CD19_B_cells_count | post_absolute_CD3CD4_T_cells_count | post_CD3_T_cells	B	5_genes_B
87	87	0		C	0_genes_C
88	88	5	absolute_CD3CD4_T_cells_count_DV | CD4CD25CD127low_T_cells_DV | post_absolute_CD19_B_cells_count | post_absolute_CD3CD4_T_cells_count | post_CD3_T_cells	B	5_genes_B
89	89	4	CD4CD25CD127low_T_cells_DV | post_absolute_CD19_B_cells_count | post_absolute_CD3CD4_T_cells_count | post_CD3_T_cells	A	4_genes_A
90	90	4	CD4CD25CD127low_T_cells_DV | post_absolute_CD19_B_cells_count | post_absolute_CD3CD4_T_cells_count | post_CD3_T_cells	A	4_genes_A
91	91	4	CD4CD25CD127low_T_cells_DV | post_absolute_CD19_B_cells_count | post_absolute_CD3CD4_T_cells_count | post_CD3_T_cells	A	4_genes_A
92	92	4	CD4CD25CD127low_T_cells_DV | post_absolute_CD19_B_cells_count | post_absolute_CD3CD4_T_cells_count | post_CD3_T_cells	A	4_genes_A
93	93	4	CD4CD25CD127low_T_cells_DV | post_absolute_CD19_B_cells_count | post_absolute_CD3CD4_T_cells_count | post_CD3_T_cells	A	4_genes_A
94	94	4	CD4CD25CD127low_T_cells_DV | post_absolute_CD19_B_cells_count | post_absolute_CD3CD4_T_cells_count | post_CD3_T_cells	A	4_genes_A
95	95	4	CD4CD25CD127low_T_cells_DV | post_absolute_CD19_B_cells_count | post_absolute_CD3CD4_T_cells_count | post_CD3_T_cells	A	4_genes_A
96	96	4	CD4CD25CD127low_T_cells_DV | post_absolute_CD19_B_cells_count | post_absolute_CD3CD4_T_cells_count | post_CD3_T_cells	A	4_genes_A
97	97	4	CD4CD25CD127low_T_cells_DV | post_absolute_CD19_B_cells_count | post_absolute_CD3CD4_T_cells_count | post_CD3_T_cells	A	4_genes_A
98	98	0		C	0_genes_C
99	99	2	CD4CD25CD127low_T_cells_DV | post_absolute_CD19_B_cells_count	E	2_genes_E
100	100	4	CD4CD25CD127low_T_cells_DV | post_absolute_CD19_B_cells_count | post_absolute_CD3CD4_T_cells_count | post_CD3_T_cells	A	4_genes_A
101	101	5	absolute_CD3CD4_T_cells_count_DV | CD4CD25CD127low_T_cells_DV | post_absolute_CD19_B_cells_count | post_absolute_CD3CD4_T_cells_count | post_CD3_T_cells	B	5_genes_B
102	102	4	CD4CD25CD127low_T_cells_DV | post_absolute_CD19_B_cells_count | post_absolute_CD3CD4_T_cells_count | post_CD3_T_cells	A	4_genes_A
103	103	4	CD4CD25CD127low_T_cells_DV | post_absolute_CD19_B_cells_count | post_absolute_CD3CD4_T_cells_count | post_CD3_T_cells	A	4_genes_A
104	104	5	absolute_CD3CD4_T_cells_count_DV | CD4CD25CD127low_T_cells_DV | post_absolute_CD19_B_cells_count | post_absolute_CD3CD4_T_cells_count | post_CD3_T_cells	B	5_genes_B
105	105	4	CD4CD25CD127low_T_cells_DV | post_absolute_CD19_B_cells_count | post_absolute_CD3CD4_T_cells_count | post_CD3_T_cells	A	4_genes_A
106	106	4	CD4CD25CD127low_T_cells_DV | post_absolute_CD19_B_cells_count | post_absolute_CD3CD4_T_cells_count | post_CD3_T_cells	A	4_genes_A
107	107	5	absolute_CD3CD4_T_cells_count_DV | CD4CD25CD127low_T_cells_DV | post_absolute_CD19_B_cells_count | post_absolute_CD3CD4_T_cells_count | post_CD3_T_cells	B	5_genes_B
108	108	4	CD4CD25CD127low_T_cells_DV | post_absolute_CD19_B_cells_count | post_absolute_CD3CD4_T_cells_count | post_CD3_T_cells	A	4_genes_A
109	109	4	CD4CD25CD127low_T_cells_DV | post_absolute_CD19_B_cells_count | post_absolute_CD3CD4_T_cells_count | post_CD3_T_cells	A	4_genes_A
110	110	4	CD4CD25CD127low_T_cells_DV | post_absolute_CD19_B_cells_count | post_absolute_CD3CD4_T_cells_count | post_CD3_T_cells	A	4_genes_A
111	111	4	CD4CD25CD127low_T_cells_DV | post_absolute_CD19_B_cells_count | post_absolute_CD3CD4_T_cells_count | post_CD3_T_cells	A	4_genes_A
112	112	4	CD4CD25CD127low_T_cells_DV | post_absolute_CD19_B_cells_count | post_absolute_CD3CD4_T_cells_count | post_CD3_T_cells	A	4_genes_A
113	113	4	CD4CD25CD127low_T_cells_DV | post_absolute_CD19_B_cells_count | post_absolute_CD3CD4_T_cells_count | post_CD3_T_cells	A	4_genes_A
114	114	4	CD4CD25CD127low_T_cells_DV | post_absolute_CD19_B_cells_count | post_absolute_CD3CD4_T_cells_count | post_CD3_T_cells	A	4_genes_A
115	115	0		C	0_genes_C
116	116	4	CD4CD25CD127low_T_cells_DV | post_absolute_CD19_B_cells_count | post_absolute_CD3CD4_T_cells_count | post_CD3_T_cells	A	4_genes_A
117	117	4	CD4CD25CD127low_T_cells_DV | post_absolute_CD19_B_cells_count | post_absolute_CD3CD4_T_cells_count | post_CD3_T_cells	A	4_genes_A
118	118	4	CD4CD25CD127low_T_cells_DV | post_absolute_CD19_B_cells_count | post_absolute_CD3CD4_T_cells_count | post_CD3_T_cells	A	4_genes_A
119	119	4	CD4CD25CD127low_T_cells_DV | post_absolute_CD19_B_cells_count | post_absolute_CD3CD4_T_cells_count | post_CD3_T_cells	A	4_genes_A
120	120	0		C	0_genes_C
121	121	4	CD4CD25CD127low_T_cells_DV | post_absolute_CD19_B_cells_count | post_absolute_CD3CD4_T_cells_count | post_CD3_T_cells	A	4_genes_A
122	122	4	CD4CD25CD127low_T_cells_DV | post_absolute_CD19_B_cells_count | post_absolute_CD3CD4_T_cells_count | post_CD3_T_cells	A	4_genes_A
123	123	4	CD4CD25CD127low_T_cells_DV | post_absolute_CD19_B_cells_count | post_absolute_CD3CD4_T_cells_count | post_CD3_T_cells	A	4_genes_A
124	124	0		C	0_genes_C
125	125	0		C	0_genes_C
126	126	4	CD4CD25CD127low_T_cells_DV | post_absolute_CD19_B_cells_count | post_absolute_CD3CD4_T_cells_count | post_CD3_T_cells	A	4_genes_A
127	127	4	CD4CD25CD127low_T_cells_DV | post_absolute_CD19_B_cells_count | post_absolute_CD3CD4_T_cells_count | post_CD3_T_cells	A	4_genes_A
128	128	4	CD4CD25CD127low_T_cells_DV | post_absolute_CD19_B_cells_count | post_absolute_CD3CD4_T_cells_count | post_CD3_T_cells	A	4_genes_A
129	129	4	CD4CD25CD127low_T_cells_DV | post_absolute_CD19_B_cells_count | post_absolute_CD3CD4_T_cells_count | post_CD3_T_cells	A	4_genes_A
130	130	4	CD4CD25CD127low_T_cells_DV | post_absolute_CD19_B_cells_count | post_absolute_CD3CD4_T_cells_count | post_CD3_T_cells	A	4_genes_A
131	131	4	CD4CD25CD127low_T_cells_DV | post_absolute_CD19_B_cells_count | post_absolute_CD3CD4_T_cells_count | post_CD3_T_cells	A	4_genes_A
132	132	4	CD4CD25CD127low_T_cells_DV | post_absolute_CD19_B_cells_count | post_absolute_CD3CD4_T_cells_count | post_CD3_T_cells	A	4_genes_A
133	133	4	CD4CD25CD127low_T_cells_DV | post_absolute_CD19_B_cells_count | post_absolute_CD3CD4_T_cells_count | post_CD3_T_cells	A	4_genes_A
134	134	4	CD4CD25CD127low_T_cells_DV | post_absolute_CD19_B_cells_count | post_absolute_CD3CD4_T_cells_count | post_CD3_T_cells	A	4_genes_A
135	135	0		C	0_genes_C
136	136	4	CD4CD25CD127low_T_cells_DV | post_absolute_CD19_B_cells_count | post_absolute_CD3CD4_T_cells_count | post_CD3_T_cells	A	4_genes_A
137	137	0		C	0_genes_C
138	138	4	CD4CD25CD127low_T_cells_DV | post_absolute_CD19_B_cells_count | post_absolute_CD3CD4_T_cells_count | post_CD3_T_cells	A	4_genes_A
139	139	2	CD4CD25CD127low_T_cells_DV | post_absolute_CD19_B_cells_count	E	2_genes_E
140	140	4	CD4CD25CD127low_T_cells_DV | post_absolute_CD19_B_cells_count | post_absolute_CD3CD4_T_cells_count | post_CD3_T_cells	A	4_genes_A
141	141	4	CD4CD25CD127low_T_cells_DV | post_absolute_CD19_B_cells_count | post_absolute_CD3CD4_T_cells_count | post_CD3_T_cells	A	4_genes_A
142	142	0		C	0_genes_C
143	143	5	absolute_CD3CD4_T_cells_count_DV | CD4CD25CD127low_T_cells_DV | post_absolute_CD19_B_cells_count | post_absolute_CD3CD4_T_cells_count | post_CD3_T_cells	B	5_genes_B
144	144	4	CD4CD25CD127low_T_cells_DV | post_absolute_CD19_B_cells_count | post_absolute_CD3CD4_T_cells_count | post_CD3_T_cells	A	4_genes_A
145	145	4	CD4CD25CD127low_T_cells_DV | post_absolute_CD19_B_cells_count | post_absolute_CD3CD4_T_cells_count | post_CD3_T_cells	A	4_genes_A
146	146	5	absolute_CD3CD4_T_cells_count_DV | CD4CD25CD127low_T_cells_DV | post_absolute_CD19_B_cells_count | post_absolute_CD3CD4_T_cells_count | post_CD3_T_cells	B	5_genes_B
147	147	4	CD4CD25CD127low_T_cells_DV | post_absolute_CD19_B_cells_count | post_absolute_CD3CD4_T_cells_count | post_CD3_T_cells	A	4_genes_A
148	148	8	absolute_CD19_B_cells_count_DV | absolute_CD3CD4_T_cells_count_DV | absolute_CD3CD8_T_cells_count_DV | CD4CD25CD127low_T_cells_DV | post_absolute_CD19_B_cells_count | post_absolute_CD3CD4_T_cells_count | post_CD3_T_cells | post_CD3CD4_T_cells	D	8_genes_D
149	149	4	CD4CD25CD127low_T_cells_DV | post_absolute_CD19_B_cells_count | post_absolute_CD3CD4_T_cells_count | post_CD3_T_cells	A	4_genes_A
150	150	4	CD4CD25CD127low_T_cells_DV | post_absolute_CD19_B_cells_count | post_absolute_CD3CD4_T_cells_count | post_CD3_T_cells	A	4_genes_A
151	151	5	absolute_CD3CD4_T_cells_count_DV | CD4CD25CD127low_T_cells_DV | post_absolute_CD19_B_cells_count | post_absolute_CD3CD4_T_cells_count | post_CD3_T_cells	B	5_genes_B
152	152	0		C	0_genes_C
153	153	2	CD4CD25CD127low_T_cells_DV | post_absolute_CD19_B_cells_count	E	2_genes_E
154	154	4	CD4CD25CD127low_T_cells_DV | post_absolute_CD19_B_cells_count | post_absolute_CD3CD4_T_cells_count | post_CD3_T_cells	A	4_genes_A
155	155	4	CD4CD25CD127low_T_cells_DV | post_absolute_CD19_B_cells_count | post_absolute_CD3CD4_T_cells_count | post_CD3_T_cells	A	4_genes_A
156	156	4	CD4CD25CD127low_T_cells_DV | post_absolute_CD19_B_cells_count | post_absolute_CD3CD4_T_cells_count | post_CD3_T_cells	A	4_genes_A
157	157	4	CD4CD25CD127low_T_cells_DV | post_absolute_CD19_B_cells_count | post_absolute_CD3CD4_T_cells_count | post_CD3_T_cells	A	4_genes_A
158	158	0		C	0_genes_C
159	159	2	CD4CD25CD127low_T_cells_DV | post_absolute_CD19_B_cells_count	E	2_genes_E
160	160	4	CD4CD25CD127low_T_cells_DV | post_absolute_CD19_B_cells_count | post_absolute_CD3CD4_T_cells_count | post_CD3_T_cells	A	4_genes_A
161	161	4	CD4CD25CD127low_T_cells_DV | post_absolute_CD19_B_cells_count | post_absolute_CD3CD4_T_cells_count | post_CD3_T_cells	A	4_genes_A
162	162	4	CD4CD25CD127low_T_cells_DV | post_absolute_CD19_B_cells_count | post_absolute_CD3CD4_T_cells_count | post_CD3_T_cells	A	4_genes_A
163	163	4	CD4CD25CD127low_T_cells_DV | post_absolute_CD19_B_cells_count | post_absolute_CD3CD4_T_cells_count | post_CD3_T_cells	A	4_genes_A
164	164	4	CD4CD25CD127low_T_cells_DV | post_absolute_CD19_B_cells_count | post_absolute_CD3CD4_T_cells_count | post_CD3_T_cells	A	4_genes_A
165	165	8	absolute_CD19_B_cells_count_DV | absolute_CD3CD4_T_cells_count_DV | absolute_CD3CD8_T_cells_count_DV | CD4CD25CD127low_T_cells_DV | post_absolute_CD19_B_cells_count | post_absolute_CD3CD4_T_cells_count | post_CD3_T_cells | post_CD3CD4_T_cells	D	8_genes_D
166	166	4	CD4CD25CD127low_T_cells_DV | post_absolute_CD19_B_cells_count | post_absolute_CD3CD4_T_cells_count | post_CD3_T_cells	A	4_genes_A
167	167	5	absolute_CD3CD4_T_cells_count_DV | CD4CD25CD127low_T_cells_DV | post_absolute_CD19_B_cells_count | post_absolute_CD3CD4_T_cells_count | post_CD3_T_cells	B	5_genes_B
168	168	4	CD4CD25CD127low_T_cells_DV | post_absolute_CD19_B_cells_count | post_absolute_CD3CD4_T_cells_count | post_CD3_T_cells	A	4_genes_A
169	169	4	CD4CD25CD127low_T_cells_DV | post_absolute_CD19_B_cells_count | post_absolute_CD3CD4_T_cells_count | post_CD3_T_cells	A	4_genes_A
170	170	4	CD4CD25CD127low_T_cells_DV | post_absolute_CD19_B_cells_count | post_absolute_CD3CD4_T_cells_count | post_CD3_T_cells	A	4_genes_A
171	171	8	absolute_CD19_B_cells_count_DV | absolute_CD3CD4_T_cells_count_DV | absolute_CD3CD8_T_cells_count_DV | CD4CD25CD127low_T_cells_DV | post_absolute_CD19_B_cells_count | post_absolute_CD3CD4_T_cells_count | post_CD3_T_cells | post_CD3CD4_T_cells	D	8_genes_D
172	172	5	absolute_CD3CD4_T_cells_count_DV | CD4CD25CD127low_T_cells_DV | post_absolute_CD19_B_cells_count | post_absolute_CD3CD4_T_cells_count | post_CD3_T_cells	B	5_genes_B
173	173	4	CD4CD25CD127low_T_cells_DV | post_absolute_CD19_B_cells_count | post_absolute_CD3CD4_T_cells_count | post_CD3_T_cells	A	4_genes_A
174	174	4	CD4CD25CD127low_T_cells_DV | post_absolute_CD19_B_cells_count | post_absolute_CD3CD4_T_cells_count | post_CD3_T_cells	A	4_genes_A
175	175	0		C	0_genes_C
176	176	4	CD4CD25CD127low_T_cells_DV | post_absolute_CD19_B_cells_count | post_absolute_CD3CD4_T_cells_count | post_CD3_T_cells	A	4_genes_A
177	177	0		C	0_genes_C
178	178	4	CD4CD25CD127low_T_cells_DV | post_absolute_CD19_B_cells_count | post_absolute_CD3CD4_T_cells_count | post_CD3_T_cells	A	4_genes_A
179	179	2	CD4CD25CD127low_T_cells_DV | post_absolute_CD19_B_cells_count	E	2_genes_E
180	180	4	CD4CD25CD127low_T_cells_DV | post_absolute_CD19_B_cells_count | post_absolute_CD3CD4_T_cells_count | post_CD3_T_cells	A	4_genes_A
181	181	4	CD4CD25CD127low_T_cells_DV | post_absolute_CD19_B_cells_count | post_absolute_CD3CD4_T_cells_count | post_CD3_T_cells	A	4_genes_A
182	182	4	CD4CD25CD127low_T_cells_DV | post_absolute_CD19_B_cells_count | post_absolute_CD3CD4_T_cells_count | post_CD3_T_cells	A	4_genes_A
183	183	4	CD4CD25CD127low_T_cells_DV | post_absolute_CD19_B_cells_count | post_absolute_CD3CD4_T_cells_count | post_CD3_T_cells	A	4_genes_A
184	184	4	CD4CD25CD127low_T_cells_DV | post_absolute_CD19_B_cells_count | post_absolute_CD3CD4_T_cells_count | post_CD3_T_cells	A	4_genes_A
185	185	4	CD4CD25CD127low_T_cells_DV | post_absolute_CD19_B_cells_count | post_absolute_CD3CD4_T_cells_count | post_CD3_T_cells	A	4_genes_A
186	186	4	CD4CD25CD127low_T_cells_DV | post_absolute_CD19_B_cells_count | post_absolute_CD3CD4_T_cells_count | post_CD3_T_cells	A	4_genes_A
187	187	0		C	0_genes_C
188	188	4	CD4CD25CD127low_T_cells_DV | post_absolute_CD19_B_cells_count | post_absolute_CD3CD4_T_cells_count | post_CD3_T_cells	A	4_genes_A
189	189	4	CD4CD25CD127low_T_cells_DV | post_absolute_CD19_B_cells_count | post_absolute_CD3CD4_T_cells_count | post_CD3_T_cells	A	4_genes_A
190	190	4	CD4CD25CD127low_T_cells_DV | post_absolute_CD19_B_cells_count | post_absolute_CD3CD4_T_cells_count | post_CD3_T_cells	A	4_genes_A
191	191	5	absolute_CD3CD4_T_cells_count_DV | CD4CD25CD127low_T_cells_DV | post_absolute_CD19_B_cells_count | post_absolute_CD3CD4_T_cells_count | post_CD3_T_cells	B	5_genes_B
192	192	4	CD4CD25CD127low_T_cells_DV | post_absolute_CD19_B_cells_count | post_absolute_CD3CD4_T_cells_count | post_CD3_T_cells	A	4_genes_A
193	193	4	CD4CD25CD127low_T_cells_DV | post_absolute_CD19_B_cells_count | post_absolute_CD3CD4_T_cells_count | post_CD3_T_cells	A	4_genes_A
194	194	4	CD4CD25CD127low_T_cells_DV | post_absolute_CD19_B_cells_count | post_absolute_CD3CD4_T_cells_count | post_CD3_T_cells	A	4_genes_A
195	195	0		C	0_genes_C
196	196	8	absolute_CD19_B_cells_count_DV | absolute_CD3CD4_T_cells_count_DV | absolute_CD3CD8_T_cells_count_DV | CD4CD25CD127low_T_cells_DV | post_absolute_CD19_B_cells_count | post_absolute_CD3CD4_T_cells_count | post_CD3_T_cells | post_CD3CD4_T_cells	D	8_genes_D
197	197	4	CD4CD25CD127low_T_cells_DV | post_absolute_CD19_B_cells_count | post_absolute_CD3CD4_T_cells_count | post_CD3_T_cells	A	4_genes_A
198	198	5	absolute_CD3CD4_T_cells_count_DV | CD4CD25CD127low_T_cells_DV | post_absolute_CD19_B_cells_count | post_absolute_CD3CD4_T_cells_count | post_CD3_T_cells	B	5_genes_B
199	199	8	absolute_CD19_B_cells_count_DV | absolute_CD3CD4_T_cells_count_DV | absolute_CD3CD8_T_cells_count_DV | CD4CD25CD127low_T_cells_DV | post_absolute_CD19_B_cells_count | post_absolute_CD3CD4_T_cells_count | post_CD3_T_cells | post_CD3CD4_T_cells	D	8_genes_D
200	200	5	absolute_CD3CD4_T_cells_count_DV | CD4CD25CD127low_T_cells_DV | post_absolute_CD19_B_cells_count | post_absolute_CD3CD4_T_cells_count | post_CD3_T_cells	B	5_genes_B
201	201	4	CD4CD25CD127low_T_cells_DV | post_absolute_CD19_B_cells_count | post_absolute_CD3CD4_T_cells_count | post_CD3_T_cells	A	4_genes_A
202	202	8	absolute_CD19_B_cells_count_DV | absolute_CD3CD4_T_cells_count_DV | absolute_CD3CD8_T_cells_count_DV | CD4CD25CD127low_T_cells_DV | post_absolute_CD19_B_cells_count | post_absolute_CD3CD4_T_cells_count | post_CD3_T_cells | post_CD3CD4_T_cells	D	8_genes_D
203	203	4	CD4CD25CD127low_T_cells_DV | post_absolute_CD19_B_cells_count | post_absolute_CD3CD4_T_cells_count | post_CD3_T_cells	A	4_genes_A
204	204	4	CD4CD25CD127low_T_cells_DV | post_absolute_CD19_B_cells_count | post_absolute_CD3CD4_T_cells_count | post_CD3_T_cells	A	4_genes_A
205	205	5	absolute_CD3CD4_T_cells_count_DV | CD4CD25CD127low_T_cells_DV | post_absolute_CD19_B_cells_count | post_absolute_CD3CD4_T_cells_count | post_CD3_T_cells	B	5_genes_B
206	206	5	absolute_CD3CD4_T_cells_count_DV | CD4CD25CD127low_T_cells_DV | post_absolute_CD19_B_cells_count | post_absolute_CD3CD4_T_cells_count | post_CD3_T_cells	B	5_genes_B
207	207	8	absolute_CD19_B_cells_count_DV | absolute_CD3CD4_T_cells_count_DV | absolute_CD3CD8_T_cells_count_DV | CD4CD25CD127low_T_cells_DV | post_absolute_CD19_B_cells_count | post_absolute_CD3CD4_T_cells_count | post_CD3_T_cells | post_CD3CD4_T_cells	D	8_genes_D
208	208	8	absolute_CD19_B_cells_count_DV | absolute_CD3CD4_T_cells_count_DV | absolute_CD3CD8_T_cells_count_DV | CD4CD25CD127low_T_cells_DV | post_absolute_CD19_B_cells_count | post_absolute_CD3CD4_T_cells_count | post_CD3_T_cells | post_CD3CD4_T_cells	D	8_genes_D
209	209	4	CD4CD25CD127low_T_cells_DV | post_absolute_CD19_B_cells_count | post_absolute_CD3CD4_T_cells_count | post_CD3_T_cells	A	4_genes_A
210	210	4	CD4CD25CD127low_T_cells_DV | post_absolute_CD19_B_cells_count | post_absolute_CD3CD4_T_cells_count | post_CD3_T_cells	A	4_genes_A
211	211	4	CD4CD25CD127low_T_cells_DV | post_absolute_CD19_B_cells_count | post_absolute_CD3CD4_T_cells_count | post_CD3_T_cells	A	4_genes_A
212	212	4	CD4CD25CD127low_T_cells_DV | post_absolute_CD19_B_cells_count | post_absolute_CD3CD4_T_cells_count | post_CD3_T_cells	A	4_genes_A
213	213	5	absolute_CD3CD4_T_cells_count_DV | CD4CD25CD127low_T_cells_DV | post_absolute_CD19_B_cells_count | post_absolute_CD3CD4_T_cells_count | post_CD3_T_cells	B	5_genes_B
214	214	0		C	0_genes_C
215	215	4	CD4CD25CD127low_T_cells_DV | post_absolute_CD19_B_cells_count | post_absolute_CD3CD4_T_cells_count | post_CD3_T_cells	A	4_genes_A
216	216	4	CD4CD25CD127low_T_cells_DV | post_absolute_CD19_B_cells_count | post_absolute_CD3CD4_T_cells_count | post_CD3_T_cells	A	4_genes_A
217	217	0		C	0_genes_C
218	218	4	CD4CD25CD127low_T_cells_DV | post_absolute_CD19_B_cells_count | post_absolute_CD3CD4_T_cells_count | post_CD3_T_cells	A	4_genes_A
219	219	0		C	0_genes_C
220	220	5	absolute_CD3CD4_T_cells_count_DV | CD4CD25CD127low_T_cells_DV | post_absolute_CD19_B_cells_count | post_absolute_CD3CD4_T_cells_count | post_CD3_T_cells	B	5_genes_B
221	221	4	CD4CD25CD127low_T_cells_DV | post_absolute_CD19_B_cells_count | post_absolute_CD3CD4_T_cells_count | post_CD3_T_cells	A	4_genes_A
222	222	4	CD4CD25CD127low_T_cells_DV | post_absolute_CD19_B_cells_count | post_absolute_CD3CD4_T_cells_count | post_CD3_T_cells	A	4_genes_A
223	223	4	CD4CD25CD127low_T_cells_DV | post_absolute_CD19_B_cells_count | post_absolute_CD3CD4_T_cells_count | post_CD3_T_cells	A	4_genes_A
224	224	4	CD4CD25CD127low_T_cells_DV | post_absolute_CD19_B_cells_count | post_absolute_CD3CD4_T_cells_count | post_CD3_T_cells	A	4_genes_A
225	225	5	absolute_CD3CD4_T_cells_count_DV | CD4CD25CD127low_T_cells_DV | post_absolute_CD19_B_cells_count | post_absolute_CD3CD4_T_cells_count | post_CD3_T_cells	B	5_genes_B
226	226	4	CD4CD25CD127low_T_cells_DV | post_absolute_CD19_B_cells_count | post_absolute_CD3CD4_T_cells_count | post_CD3_T_cells	A	4_genes_A
227	227	4	CD4CD25CD127low_T_cells_DV | post_absolute_CD19_B_cells_count | post_absolute_CD3CD4_T_cells_count | post_CD3_T_cells	A	4_genes_A
228	228	4	CD4CD25CD127low_T_cells_DV | post_absolute_CD19_B_cells_count | post_absolute_CD3CD4_T_cells_count | post_CD3_T_cells	A	4_genes_A
229	229	4	CD4CD25CD127low_T_cells_DV | post_absolute_CD19_B_cells_count | post_absolute_CD3CD4_T_cells_count | post_CD3_T_cells	A	4_genes_A
230	230	4	CD4CD25CD127low_T_cells_DV | post_absolute_CD19_B_cells_count | post_absolute_CD3CD4_T_cells_count | post_CD3_T_cells	A	4_genes_A
231	231	5	absolute_CD3CD4_T_cells_count_DV | CD4CD25CD127low_T_cells_DV | post_absolute_CD19_B_cells_count | post_absolute_CD3CD4_T_cells_count | post_CD3_T_cells	B	5_genes_B
232	232	8	absolute_CD19_B_cells_count_DV | absolute_CD3CD4_T_cells_count_DV | absolute_CD3CD8_T_cells_count_DV | CD4CD25CD127low_T_cells_DV | post_absolute_CD19_B_cells_count | post_absolute_CD3CD4_T_cells_count | post_CD3_T_cells | post_CD3CD4_T_cells	D	8_genes_D
233	233	4	CD4CD25CD127low_T_cells_DV | post_absolute_CD19_B_cells_count | post_absolute_CD3CD4_T_cells_count | post_CD3_T_cells	A	4_genes_A
234	234	8	absolute_CD19_B_cells_count_DV | absolute_CD3CD4_T_cells_count_DV | absolute_CD3CD8_T_cells_count_DV | CD4CD25CD127low_T_cells_DV | post_absolute_CD19_B_cells_count | post_absolute_CD3CD4_T_cells_count | post_CD3_T_cells | post_CD3CD4_T_cells	D	8_genes_D
235	235	4	CD4CD25CD127low_T_cells_DV | post_absolute_CD19_B_cells_count | post_absolute_CD3CD4_T_cells_count | post_CD3_T_cells	A	4_genes_A
236	236	4	CD4CD25CD127low_T_cells_DV | post_absolute_CD19_B_cells_count | post_absolute_CD3CD4_T_cells_count | post_CD3_T_cells	A	4_genes_A
237	237	4	CD4CD25CD127low_T_cells_DV | post_absolute_CD19_B_cells_count | post_absolute_CD3CD4_T_cells_count | post_CD3_T_cells	A	4_genes_A
238	238	8	absolute_CD19_B_cells_count_DV | absolute_CD3CD4_T_cells_count_DV | absolute_CD3CD8_T_cells_count_DV | CD4CD25CD127low_T_cells_DV | post_absolute_CD19_B_cells_count | post_absolute_CD3CD4_T_cells_count | post_CD3_T_cells | post_CD3CD4_T_cells	D	8_genes_D
239	239	8	absolute_CD19_B_cells_count_DV | absolute_CD3CD4_T_cells_count_DV | absolute_CD3CD8_T_cells_count_DV | CD4CD25CD127low_T_cells_DV | post_absolute_CD19_B_cells_count | post_absolute_CD3CD4_T_cells_count | post_CD3_T_cells | post_CD3CD4_T_cells	D	8_genes_D
240	240	0		C	0_genes_C
241	241	5	absolute_CD3CD4_T_cells_count_DV | CD4CD25CD127low_T_cells_DV | post_absolute_CD19_B_cells_count | post_absolute_CD3CD4_T_cells_count | post_CD3_T_cells	B	5_genes_B
242	242	0		C	0_genes_C
243	243	5	absolute_CD3CD4_T_cells_count_DV | CD4CD25CD127low_T_cells_DV | post_absolute_CD19_B_cells_count | post_absolute_CD3CD4_T_cells_count | post_CD3_T_cells	B	5_genes_B
244	244	4	CD4CD25CD127low_T_cells_DV | post_absolute_CD19_B_cells_count | post_absolute_CD3CD4_T_cells_count | post_CD3_T_cells	A	4_genes_A
245	245	4	CD4CD25CD127low_T_cells_DV | post_absolute_CD19_B_cells_count | post_absolute_CD3CD4_T_cells_count | post_CD3_T_cells	A	4_genes_A
246	246	5	absolute_CD3CD4_T_cells_count_DV | CD4CD25CD127low_T_cells_DV | post_absolute_CD19_B_cells_count | post_absolute_CD3CD4_T_cells_count | post_CD3_T_cells	B	5_genes_B
247	247	4	CD4CD25CD127low_T_cells_DV | post_absolute_CD19_B_cells_count | post_absolute_CD3CD4_T_cells_count | post_CD3_T_cells	A	4_genes_A
248	248	8	absolute_CD19_B_cells_count_DV | absolute_CD3CD4_T_cells_count_DV | absolute_CD3CD8_T_cells_count_DV | CD4CD25CD127low_T_cells_DV | post_absolute_CD19_B_cells_count | post_absolute_CD3CD4_T_cells_count | post_CD3_T_cells | post_CD3CD4_T_cells	D	8_genes_D
249	249	4	CD4CD25CD127low_T_cells_DV | post_absolute_CD19_B_cells_count | post_absolute_CD3CD4_T_cells_count | post_CD3_T_cells	A	4_genes_A
250	250	4	CD4CD25CD127low_T_cells_DV | post_absolute_CD19_B_cells_count | post_absolute_CD3CD4_T_cells_count | post_CD3_T_cells	A	4_genes_A
251	251	4	CD4CD25CD127low_T_cells_DV | post_absolute_CD19_B_cells_count | post_absolute_CD3CD4_T_cells_count | post_CD3_T_cells	A	4_genes_A
252	252	4	CD4CD25CD127low_T_cells_DV | post_absolute_CD19_B_cells_count | post_absolute_CD3CD4_T_cells_count | post_CD3_T_cells	A	4_genes_A
253	253	4	CD4CD25CD127low_T_cells_DV | post_absolute_CD19_B_cells_count | post_absolute_CD3CD4_T_cells_count | post_CD3_T_cells	A	4_genes_A
254	254	4	CD4CD25CD127low_T_cells_DV | post_absolute_CD19_B_cells_count | post_absolute_CD3CD4_T_cells_count | post_CD3_T_cells	A	4_genes_A
255	255	8	absolute_CD19_B_cells_count_DV | absolute_CD3CD4_T_cells_count_DV | absolute_CD3CD8_T_cells_count_DV | CD4CD25CD127low_T_cells_DV | post_absolute_CD19_B_cells_count | post_absolute_CD3CD4_T_cells_count | post_CD3_T_cells | post_CD3CD4_T_cells	D	8_genes_D
256	256	4	CD4CD25CD127low_T_cells_DV | post_absolute_CD19_B_cells_count | post_absolute_CD3CD4_T_cells_count | post_CD3_T_cells	A	4_genes_A
257	257	4	CD4CD25CD127low_T_cells_DV | post_absolute_CD19_B_cells_count | post_absolute_CD3CD4_T_cells_count | post_CD3_T_cells	A	4_genes_A
258	258	4	CD4CD25CD127low_T_cells_DV | post_absolute_CD19_B_cells_count | post_absolute_CD3CD4_T_cells_count | post_CD3_T_cells	A	4_genes_A
259	259	4	CD4CD25CD127low_T_cells_DV | post_absolute_CD19_B_cells_count | post_absolute_CD3CD4_T_cells_count | post_CD3_T_cells	A	4_genes_A
260	260	0		C	0_genes_C
261	261	4	CD4CD25CD127low_T_cells_DV | post_absolute_CD19_B_cells_count | post_absolute_CD3CD4_T_cells_count | post_CD3_T_cells	A	4_genes_A
262	262	8	absolute_CD19_B_cells_count_DV | absolute_CD3CD4_T_cells_count_DV | absolute_CD3CD8_T_cells_count_DV | CD4CD25CD127low_T_cells_DV | post_absolute_CD19_B_cells_count | post_absolute_CD3CD4_T_cells_count | post_CD3_T_cells | post_CD3CD4_T_cells	D	8_genes_D
263	263	8	absolute_CD19_B_cells_count_DV | absolute_CD3CD4_T_cells_count_DV | absolute_CD3CD8_T_cells_count_DV | CD4CD25CD127low_T_cells_DV | post_absolute_CD19_B_cells_count | post_absolute_CD3CD4_T_cells_count | post_CD3_T_cells | post_CD3CD4_T_cells	D	8_genes_D
264	264	4	CD4CD25CD127low_T_cells_DV | post_absolute_CD19_B_cells_count | post_absolute_CD3CD4_T_cells_count | post_CD3_T_cells	A	4_genes_A
265	265	4	CD4CD25CD127low_T_cells_DV | post_absolute_CD19_B_cells_count | post_absolute_CD3CD4_T_cells_count | post_CD3_T_cells	A	4_genes_A
266	266	5	absolute_CD3CD4_T_cells_count_DV | CD4CD25CD127low_T_cells_DV | post_absolute_CD19_B_cells_count | post_absolute_CD3CD4_T_cells_count | post_CD3_T_cells	B	5_genes_B
267	267	4	CD4CD25CD127low_T_cells_DV | post_absolute_CD19_B_cells_count | post_absolute_CD3CD4_T_cells_count | post_CD3_T_cells	A	4_genes_A
268	268	4	CD4CD25CD127low_T_cells_DV | post_absolute_CD19_B_cells_count | post_absolute_CD3CD4_T_cells_count | post_CD3_T_cells	A	4_genes_A
269	269	4	CD4CD25CD127low_T_cells_DV | post_absolute_CD19_B_cells_count | post_absolute_CD3CD4_T_cells_count | post_CD3_T_cells	A	4_genes_A
270	270	5	absolute_CD3CD4_T_cells_count_DV | CD4CD25CD127low_T_cells_DV | post_absolute_CD19_B_cells_count | post_absolute_CD3CD4_T_cells_count | post_CD3_T_cells	B	5_genes_B
271	271	8	absolute_CD19_B_cells_count_DV | absolute_CD3CD4_T_cells_count_DV | absolute_CD3CD8_T_cells_count_DV | CD4CD25CD127low_T_cells_DV | post_absolute_CD19_B_cells_count | post_absolute_CD3CD4_T_cells_count | post_CD3_T_cells | post_CD3CD4_T_cells	D	8_genes_D
272	272	4	CD4CD25CD127low_T_cells_DV | post_absolute_CD19_B_cells_count | post_absolute_CD3CD4_T_cells_count | post_CD3_T_cells	A	4_genes_A
273	273	9	absolute_CD19_B_cells_count_DV | absolute_CD3CD4_T_cells_count_DV | absolute_CD3CD8_T_cells_count_DV | CD4CD25CD127low_T_cells_DV | PD1CD8_DV | post_absolute_CD19_B_cells_count | post_absolute_CD3CD4_T_cells_count | post_CD3_T_cells | post_CD3CD4_T_cells	F	9_genes_F
274	274	4	CD4CD25CD127low_T_cells_DV | post_absolute_CD19_B_cells_count | post_absolute_CD3CD4_T_cells_count | post_CD3_T_cells	A	4_genes_A
275	275	4	CD4CD25CD127low_T_cells_DV | post_absolute_CD19_B_cells_count | post_absolute_CD3CD4_T_cells_count | post_CD3_T_cells	A	4_genes_A
276	276	4	CD4CD25CD127low_T_cells_DV | post_absolute_CD19_B_cells_count | post_absolute_CD3CD4_T_cells_count | post_CD3_T_cells	A	4_genes_A
277	277	4	CD4CD25CD127low_T_cells_DV | post_absolute_CD19_B_cells_count | post_absolute_CD3CD4_T_cells_count | post_CD3_T_cells	A	4_genes_A
278	278	4	CD4CD25CD127low_T_cells_DV | post_absolute_CD19_B_cells_count | post_absolute_CD3CD4_T_cells_count | post_CD3_T_cells	A	4_genes_A
279	279	4	CD4CD25CD127low_T_cells_DV | post_absolute_CD19_B_cells_count | post_absolute_CD3CD4_T_cells_count | post_CD3_T_cells	A	4_genes_A
280	280	8	absolute_CD19_B_cells_count_DV | absolute_CD3CD4_T_cells_count_DV | absolute_CD3CD8_T_cells_count_DV | CD4CD25CD127low_T_cells_DV | post_absolute_CD19_B_cells_count | post_absolute_CD3CD4_T_cells_count | post_CD3_T_cells | post_CD3CD4_T_cells	D	8_genes_D
281	281	8	absolute_CD19_B_cells_count_DV | absolute_CD3CD4_T_cells_count_DV | absolute_CD3CD8_T_cells_count_DV | CD4CD25CD127low_T_cells_DV | post_absolute_CD19_B_cells_count | post_absolute_CD3CD4_T_cells_count | post_CD3_T_cells | post_CD3CD4_T_cells	D	8_genes_D
282	282	0		C	0_genes_C
283	283	4	CD4CD25CD127low_T_cells_DV | post_absolute_CD19_B_cells_count | post_absolute_CD3CD4_T_cells_count | post_CD3_T_cells	A	4_genes_A
284	284	4	CD4CD25CD127low_T_cells_DV | post_absolute_CD19_B_cells_count | post_absolute_CD3CD4_T_cells_count | post_CD3_T_cells	A	4_genes_A
285	285	4	CD4CD25CD127low_T_cells_DV | post_absolute_CD19_B_cells_count | post_absolute_CD3CD4_T_cells_count | post_CD3_T_cells	A	4_genes_A
286	286	4	CD4CD25CD127low_T_cells_DV | post_absolute_CD19_B_cells_count | post_absolute_CD3CD4_T_cells_count | post_CD3_T_cells	A	4_genes_A
287	287	4	CD4CD25CD127low_T_cells_DV | post_absolute_CD19_B_cells_count | post_absolute_CD3CD4_T_cells_count | post_CD3_T_cells	A	4_genes_A
288	288	4	CD4CD25CD127low_T_cells_DV | post_absolute_CD19_B_cells_count | post_absolute_CD3CD4_T_cells_count | post_CD3_T_cells	A	4_genes_A
289	289	4	CD4CD25CD127low_T_cells_DV | post_absolute_CD19_B_cells_count | post_absolute_CD3CD4_T_cells_count | post_CD3_T_cells	A	4_genes_A
290	290	2	CD4CD25CD127low_T_cells_DV | post_absolute_CD19_B_cells_count	E	2_genes_E
291	291	4	CD4CD25CD127low_T_cells_DV | post_absolute_CD19_B_cells_count | post_absolute_CD3CD4_T_cells_count | post_CD3_T_cells	A	4_genes_A
292	292	5	absolute_CD3CD4_T_cells_count_DV | CD4CD25CD127low_T_cells_DV | post_absolute_CD19_B_cells_count | post_absolute_CD3CD4_T_cells_count | post_CD3_T_cells	B	5_genes_B
293	293	4	CD4CD25CD127low_T_cells_DV | post_absolute_CD19_B_cells_count | post_absolute_CD3CD4_T_cells_count | post_CD3_T_cells	A	4_genes_A
294	294	4	CD4CD25CD127low_T_cells_DV | post_absolute_CD19_B_cells_count | post_absolute_CD3CD4_T_cells_count | post_CD3_T_cells	A	4_genes_A
295	295	4	CD4CD25CD127low_T_cells_DV | post_absolute_CD19_B_cells_count | post_absolute_CD3CD4_T_cells_count | post_CD3_T_cells	A	4_genes_A
296	296	0		C	0_genes_C
297	297	0		C	0_genes_C
298	298	8	absolute_CD19_B_cells_count_DV | absolute_CD3CD4_T_cells_count_DV | absolute_CD3CD8_T_cells_count_DV | CD4CD25CD127low_T_cells_DV | post_absolute_CD19_B_cells_count | post_absolute_CD3CD4_T_cells_count | post_CD3_T_cells | post_CD3CD4_T_cells	D	8_genes_D
299	299	8	absolute_CD19_B_cells_count_DV | absolute_CD3CD4_T_cells_count_DV | absolute_CD3CD8_T_cells_count_DV | CD4CD25CD127low_T_cells_DV | post_absolute_CD19_B_cells_count | post_absolute_CD3CD4_T_cells_count | post_CD3_T_cells | post_CD3CD4_T_cells	D	8_genes_D
300	300	4	CD4CD25CD127low_T_cells_DV | post_absolute_CD19_B_cells_count | post_absolute_CD3CD4_T_cells_count | post_CD3_T_cells	A	4_genes_A
301	301	4	CD4CD25CD127low_T_cells_DV | post_absolute_CD19_B_cells_count | post_absolute_CD3CD4_T_cells_count | post_CD3_T_cells	A	4_genes_A
302	302	4	CD4CD25CD127low_T_cells_DV | post_absolute_CD19_B_cells_count | post_absolute_CD3CD4_T_cells_count | post_CD3_T_cells	A	4_genes_A
303	303	4	CD4CD25CD127low_T_cells_DV | post_absolute_CD19_B_cells_count | post_absolute_CD3CD4_T_cells_count | post_CD3_T_cells	A	4_genes_A
304	304	4	CD4CD25CD127low_T_cells_DV | post_absolute_CD19_B_cells_count | post_absolute_CD3CD4_T_cells_count | post_CD3_T_cells	A	4_genes_A
305	305	4	CD4CD25CD127low_T_cells_DV | post_absolute_CD19_B_cells_count | post_absolute_CD3CD4_T_cells_count | post_CD3_T_cells	A	4_genes_A
306	306	4	CD4CD25CD127low_T_cells_DV | post_absolute_CD19_B_cells_count | post_absolute_CD3CD4_T_cells_count | post_CD3_T_cells	A	4_genes_A
307	307	0		C	0_genes_C
308	308	5	absolute_CD3CD4_T_cells_count_DV | CD4CD25CD127low_T_cells_DV | post_absolute_CD19_B_cells_count | post_absolute_CD3CD4_T_cells_count | post_CD3_T_cells	B	5_genes_B
309	309	8	absolute_CD19_B_cells_count_DV | absolute_CD3CD4_T_cells_count_DV | absolute_CD3CD8_T_cells_count_DV | CD4CD25CD127low_T_cells_DV | post_absolute_CD19_B_cells_count | post_absolute_CD3CD4_T_cells_count | post_CD3_T_cells | post_CD3CD4_T_cells	D	8_genes_D
310	310	4	CD4CD25CD127low_T_cells_DV | post_absolute_CD19_B_cells_count | post_absolute_CD3CD4_T_cells_count | post_CD3_T_cells	A	4_genes_A
311	311	4	CD4CD25CD127low_T_cells_DV | post_absolute_CD19_B_cells_count | post_absolute_CD3CD4_T_cells_count | post_CD3_T_cells	A	4_genes_A
312	312	0		C	0_genes_C
313	313	8	absolute_CD19_B_cells_count_DV | absolute_CD3CD4_T_cells_count_DV | absolute_CD3CD8_T_cells_count_DV | CD4CD25CD127low_T_cells_DV | post_absolute_CD19_B_cells_count | post_absolute_CD3CD4_T_cells_count | post_CD3_T_cells | post_CD3CD4_T_cells	D	8_genes_D
314	314	4	CD4CD25CD127low_T_cells_DV | post_absolute_CD19_B_cells_count | post_absolute_CD3CD4_T_cells_count | post_CD3_T_cells	A	4_genes_A
315	315	4	CD4CD25CD127low_T_cells_DV | post_absolute_CD19_B_cells_count | post_absolute_CD3CD4_T_cells_count | post_CD3_T_cells	A	4_genes_A
316	316	4	CD4CD25CD127low_T_cells_DV | post_absolute_CD19_B_cells_count | post_absolute_CD3CD4_T_cells_count | post_CD3_T_cells	A	4_genes_A
317	317	2	CD4CD25CD127low_T_cells_DV | post_absolute_CD19_B_cells_count	E	2_genes_E
318	318	4	CD4CD25CD127low_T_cells_DV | post_absolute_CD19_B_cells_count | post_absolute_CD3CD4_T_cells_count | post_CD3_T_cells	A	4_genes_A
319	319	4	CD4CD25CD127low_T_cells_DV | post_absolute_CD19_B_cells_count | post_absolute_CD3CD4_T_cells_count | post_CD3_T_cells	A	4_genes_A
320	320	4	CD4CD25CD127low_T_cells_DV | post_absolute_CD19_B_cells_count | post_absolute_CD3CD4_T_cells_count | post_CD3_T_cells	A	4_genes_A
321	321	8	absolute_CD19_B_cells_count_DV | absolute_CD3CD4_T_cells_count_DV | absolute_CD3CD8_T_cells_count_DV | CD4CD25CD127low_T_cells_DV | post_absolute_CD19_B_cells_count | post_absolute_CD3CD4_T_cells_count | post_CD3_T_cells | post_CD3CD4_T_cells	D	8_genes_D
322	322	4	CD4CD25CD127low_T_cells_DV | post_absolute_CD19_B_cells_count | post_absolute_CD3CD4_T_cells_count | post_CD3_T_cells	A	4_genes_A
323	323	4	CD4CD25CD127low_T_cells_DV | post_absolute_CD19_B_cells_count | post_absolute_CD3CD4_T_cells_count | post_CD3_T_cells	A	4_genes_A
324	324	4	CD4CD25CD127low_T_cells_DV | post_absolute_CD19_B_cells_count | post_absolute_CD3CD4_T_cells_count | post_CD3_T_cells	A	4_genes_A
325	325	5	absolute_CD3CD4_T_cells_count_DV | CD4CD25CD127low_T_cells_DV | post_absolute_CD19_B_cells_count | post_absolute_CD3CD4_T_cells_count | post_CD3_T_cells	B	5_genes_B
326	326	5	absolute_CD3CD4_T_cells_count_DV | CD4CD25CD127low_T_cells_DV | post_absolute_CD19_B_cells_count | post_absolute_CD3CD4_T_cells_count | post_CD3_T_cells	B	5_genes_B
327	327	8	absolute_CD19_B_cells_count_DV | absolute_CD3CD4_T_cells_count_DV | absolute_CD3CD8_T_cells_count_DV | CD4CD25CD127low_T_cells_DV | post_absolute_CD19_B_cells_count | post_absolute_CD3CD4_T_cells_count | post_CD3_T_cells | post_CD3CD4_T_cells	D	8_genes_D
328	328	4	CD4CD25CD127low_T_cells_DV | post_absolute_CD19_B_cells_count | post_absolute_CD3CD4_T_cells_count | post_CD3_T_cells	A	4_genes_A
329	329	5	absolute_CD3CD4_T_cells_count_DV | CD4CD25CD127low_T_cells_DV | post_absolute_CD19_B_cells_count | post_absolute_CD3CD4_T_cells_count | post_CD3_T_cells	B	5_genes_B
330	330	4	CD4CD25CD127low_T_cells_DV | post_absolute_CD19_B_cells_count | post_absolute_CD3CD4_T_cells_count | post_CD3_T_cells	A	4_genes_A
331	331	4	CD4CD25CD127low_T_cells_DV | post_absolute_CD19_B_cells_count | post_absolute_CD3CD4_T_cells_count | post_CD3_T_cells	A	4_genes_A
332	332	0		C	0_genes_C
333	333	4	CD4CD25CD127low_T_cells_DV | post_absolute_CD19_B_cells_count | post_absolute_CD3CD4_T_cells_count | post_CD3_T_cells	A	4_genes_A
334	334	4	CD4CD25CD127low_T_cells_DV | post_absolute_CD19_B_cells_count | post_absolute_CD3CD4_T_cells_count | post_CD3_T_cells	A	4_genes_A
335	335	4	CD4CD25CD127low_T_cells_DV | post_absolute_CD19_B_cells_count | post_absolute_CD3CD4_T_cells_count | post_CD3_T_cells	A	4_genes_A
336	336	4	CD4CD25CD127low_T_cells_DV | post_absolute_CD19_B_cells_count | post_absolute_CD3CD4_T_cells_count | post_CD3_T_cells	A	4_genes_A
337	337	8	absolute_CD19_B_cells_count_DV | absolute_CD3CD4_T_cells_count_DV | absolute_CD3CD8_T_cells_count_DV | CD4CD25CD127low_T_cells_DV | post_absolute_CD19_B_cells_count | post_absolute_CD3CD4_T_cells_count | post_CD3_T_cells | post_CD3CD4_T_cells	D	8_genes_D
338	338	0		C	0_genes_C
339	339	0		C	0_genes_C
340	340	4	CD4CD25CD127low_T_cells_DV | post_absolute_CD19_B_cells_count | post_absolute_CD3CD4_T_cells_count | post_CD3_T_cells	A	4_genes_A
341	341	8	absolute_CD19_B_cells_count_DV | absolute_CD3CD4_T_cells_count_DV | absolute_CD3CD8_T_cells_count_DV | CD4CD25CD127low_T_cells_DV | post_absolute_CD19_B_cells_count | post_absolute_CD3CD4_T_cells_count | post_CD3_T_cells | post_CD3CD4_T_cells	D	8_genes_D
342	342	4	CD4CD25CD127low_T_cells_DV | post_absolute_CD19_B_cells_count | post_absolute_CD3CD4_T_cells_count | post_CD3_T_cells	A	4_genes_A
343	343	0		C	0_genes_C
344	344	4	CD4CD25CD127low_T_cells_DV | post_absolute_CD19_B_cells_count | post_absolute_CD3CD4_T_cells_count | post_CD3_T_cells	A	4_genes_A
345	345	4	CD4CD25CD127low_T_cells_DV | post_absolute_CD19_B_cells_count | post_absolute_CD3CD4_T_cells_count | post_CD3_T_cells	A	4_genes_A
346	346	4	CD4CD25CD127low_T_cells_DV | post_absolute_CD19_B_cells_count | post_absolute_CD3CD4_T_cells_count | post_CD3_T_cells	A	4_genes_A
347	347	0		C	0_genes_C
348	348	4	CD4CD25CD127low_T_cells_DV | post_absolute_CD19_B_cells_count | post_absolute_CD3CD4_T_cells_count | post_CD3_T_cells	A	4_genes_A
349	349	4	CD4CD25CD127low_T_cells_DV | post_absolute_CD19_B_cells_count | post_absolute_CD3CD4_T_cells_count | post_CD3_T_cells	A	4_genes_A
350	350	4	CD4CD25CD127low_T_cells_DV | post_absolute_CD19_B_cells_count | post_absolute_CD3CD4_T_cells_count | post_CD3_T_cells	A	4_genes_A
351	351	5	absolute_CD3CD4_T_cells_count_DV | CD4CD25CD127low_T_cells_DV | post_absolute_CD19_B_cells_count | post_absolute_CD3CD4_T_cells_count | post_CD3_T_cells	B	5_genes_B
352	352	8	absolute_CD19_B_cells_count_DV | absolute_CD3CD4_T_cells_count_DV | absolute_CD3CD8_T_cells_count_DV | CD4CD25CD127low_T_cells_DV | post_absolute_CD19_B_cells_count | post_absolute_CD3CD4_T_cells_count | post_CD3_T_cells | post_CD3CD4_T_cells	D	8_genes_D
353	353	8	absolute_CD19_B_cells_count_DV | absolute_CD3CD4_T_cells_count_DV | absolute_CD3CD8_T_cells_count_DV | CD4CD25CD127low_T_cells_DV | post_absolute_CD19_B_cells_count | post_absolute_CD3CD4_T_cells_count | post_CD3_T_cells | post_CD3CD4_T_cells	D	8_genes_D
354	354	8	absolute_CD19_B_cells_count_DV | absolute_CD3CD4_T_cells_count_DV | absolute_CD3CD8_T_cells_count_DV | CD4CD25CD127low_T_cells_DV | post_absolute_CD19_B_cells_count | post_absolute_CD3CD4_T_cells_count | post_CD3_T_cells | post_CD3CD4_T_cells	D	8_genes_D
355	355	4	CD4CD25CD127low_T_cells_DV | post_absolute_CD19_B_cells_count | post_absolute_CD3CD4_T_cells_count | post_CD3_T_cells	A	4_genes_A
356	356	4	CD4CD25CD127low_T_cells_DV | post_absolute_CD19_B_cells_count | post_absolute_CD3CD4_T_cells_count | post_CD3_T_cells	A	4_genes_A
357	357	4	CD4CD25CD127low_T_cells_DV | post_absolute_CD19_B_cells_count | post_absolute_CD3CD4_T_cells_count | post_CD3_T_cells	A	4_genes_A
358	358	0		C	0_genes_C
359	359	4	CD4CD25CD127low_T_cells_DV | post_absolute_CD19_B_cells_count | post_absolute_CD3CD4_T_cells_count | post_CD3_T_cells	A	4_genes_A
360	360	0		C	0_genes_C
361	361	4	CD4CD25CD127low_T_cells_DV | post_absolute_CD19_B_cells_count | post_absolute_CD3CD4_T_cells_count | post_CD3_T_cells	A	4_genes_A
362	362	4	CD4CD25CD127low_T_cells_DV | post_absolute_CD19_B_cells_count | post_absolute_CD3CD4_T_cells_count | post_CD3_T_cells	A	4_genes_A
363	363	4	CD4CD25CD127low_T_cells_DV | post_absolute_CD19_B_cells_count | post_absolute_CD3CD4_T_cells_count | post_CD3_T_cells	A	4_genes_A
364	364	4	CD4CD25CD127low_T_cells_DV | post_absolute_CD19_B_cells_count | post_absolute_CD3CD4_T_cells_count | post_CD3_T_cells	A	4_genes_A
365	365	4	CD4CD25CD127low_T_cells_DV | post_absolute_CD19_B_cells_count | post_absolute_CD3CD4_T_cells_count | post_CD3_T_cells	A	4_genes_A
366	366	8	absolute_CD19_B_cells_count_DV | absolute_CD3CD4_T_cells_count_DV | absolute_CD3CD8_T_cells_count_DV | CD4CD25CD127low_T_cells_DV | post_absolute_CD19_B_cells_count | post_absolute_CD3CD4_T_cells_count | post_CD3_T_cells | post_CD3CD4_T_cells	D	8_genes_D
367	367	5	absolute_CD3CD4_T_cells_count_DV | CD4CD25CD127low_T_cells_DV | post_absolute_CD19_B_cells_count | post_absolute_CD3CD4_T_cells_count | post_CD3_T_cells	B	5_genes_B
368	368	4	CD4CD25CD127low_T_cells_DV | post_absolute_CD19_B_cells_count | post_absolute_CD3CD4_T_cells_count | post_CD3_T_cells	A	4_genes_A
369	369	8	absolute_CD19_B_cells_count_DV | absolute_CD3CD4_T_cells_count_DV | absolute_CD3CD8_T_cells_count_DV | CD4CD25CD127low_T_cells_DV | post_absolute_CD19_B_cells_count | post_absolute_CD3CD4_T_cells_count | post_CD3_T_cells | post_CD3CD4_T_cells	D	8_genes_D
370	370	4	CD4CD25CD127low_T_cells_DV | post_absolute_CD19_B_cells_count | post_absolute_CD3CD4_T_cells_count | post_CD3_T_cells	A	4_genes_A
371	371	4	CD4CD25CD127low_T_cells_DV | post_absolute_CD19_B_cells_count | post_absolute_CD3CD4_T_cells_count | post_CD3_T_cells	A	4_genes_A
372	372	4	CD4CD25CD127low_T_cells_DV | post_absolute_CD19_B_cells_count | post_absolute_CD3CD4_T_cells_count | post_CD3_T_cells	A	4_genes_A
373	373	4	CD4CD25CD127low_T_cells_DV | post_absolute_CD19_B_cells_count | post_absolute_CD3CD4_T_cells_count | post_CD3_T_cells	A	4_genes_A
374	374	4	CD4CD25CD127low_T_cells_DV | post_absolute_CD19_B_cells_count | post_absolute_CD3CD4_T_cells_count | post_CD3_T_cells	A	4_genes_A
375	375	4	CD4CD25CD127low_T_cells_DV | post_absolute_CD19_B_cells_count | post_absolute_CD3CD4_T_cells_count | post_CD3_T_cells	A	4_genes_A
376	376	8	absolute_CD19_B_cells_count_DV | absolute_CD3CD4_T_cells_count_DV | absolute_CD3CD8_T_cells_count_DV | CD4CD25CD127low_T_cells_DV | post_absolute_CD19_B_cells_count | post_absolute_CD3CD4_T_cells_count | post_CD3_T_cells | post_CD3CD4_T_cells	D	8_genes_D
377	377	8	absolute_CD19_B_cells_count_DV | absolute_CD3CD4_T_cells_count_DV | absolute_CD3CD8_T_cells_count_DV | CD4CD25CD127low_T_cells_DV | post_absolute_CD19_B_cells_count | post_absolute_CD3CD4_T_cells_count | post_CD3_T_cells | post_CD3CD4_T_cells	D	8_genes_D
378	378	4	CD4CD25CD127low_T_cells_DV | post_absolute_CD19_B_cells_count | post_absolute_CD3CD4_T_cells_count | post_CD3_T_cells	A	4_genes_A
379	379	4	CD4CD25CD127low_T_cells_DV | post_absolute_CD19_B_cells_count | post_absolute_CD3CD4_T_cells_count | post_CD3_T_cells	A	4_genes_A
380	380	4	CD4CD25CD127low_T_cells_DV | post_absolute_CD19_B_cells_count | post_absolute_CD3CD4_T_cells_count | post_CD3_T_cells	A	4_genes_A
381	381	4	CD4CD25CD127low_T_cells_DV | post_absolute_CD19_B_cells_count | post_absolute_CD3CD4_T_cells_count | post_CD3_T_cells	A	4_genes_A
382	382	0		C	0_genes_C
383	383	4	CD4CD25CD127low_T_cells_DV | post_absolute_CD19_B_cells_count | post_absolute_CD3CD4_T_cells_count | post_CD3_T_cells	A	4_genes_A
384	384	4	CD4CD25CD127low_T_cells_DV | post_absolute_CD19_B_cells_count | post_absolute_CD3CD4_T_cells_count | post_CD3_T_cells	A	4_genes_A
385	385	4	CD4CD25CD127low_T_cells_DV | post_absolute_CD19_B_cells_count | post_absolute_CD3CD4_T_cells_count | post_CD3_T_cells	A	4_genes_A
386	386	0		C	0_genes_C
387	387	0		C	0_genes_C
388	388	4	CD4CD25CD127low_T_cells_DV | post_absolute_CD19_B_cells_count | post_absolute_CD3CD4_T_cells_count | post_CD3_T_cells	A	4_genes_A
389	389	4	CD4CD25CD127low_T_cells_DV | post_absolute_CD19_B_cells_count | post_absolute_CD3CD4_T_cells_count | post_CD3_T_cells	A	4_genes_A
390	390	8	absolute_CD19_B_cells_count_DV | absolute_CD3CD4_T_cells_count_DV | absolute_CD3CD8_T_cells_count_DV | CD4CD25CD127low_T_cells_DV | post_absolute_CD19_B_cells_count | post_absolute_CD3CD4_T_cells_count | post_CD3_T_cells | post_CD3CD4_T_cells	D	8_genes_D
391	391	8	absolute_CD19_B_cells_count_DV | absolute_CD3CD4_T_cells_count_DV | absolute_CD3CD8_T_cells_count_DV | CD4CD25CD127low_T_cells_DV | post_absolute_CD19_B_cells_count | post_absolute_CD3CD4_T_cells_count | post_CD3_T_cells | post_CD3CD4_T_cells	D	8_genes_D
392	392	4	CD4CD25CD127low_T_cells_DV | post_absolute_CD19_B_cells_count | post_absolute_CD3CD4_T_cells_count | post_CD3_T_cells	A	4_genes_A
393	393	4	CD4CD25CD127low_T_cells_DV | post_absolute_CD19_B_cells_count | post_absolute_CD3CD4_T_cells_count | post_CD3_T_cells	A	4_genes_A
394	394	4	CD4CD25CD127low_T_cells_DV | post_absolute_CD19_B_cells_count | post_absolute_CD3CD4_T_cells_count | post_CD3_T_cells	A	4_genes_A
395	395	4	CD4CD25CD127low_T_cells_DV | post_absolute_CD19_B_cells_count | post_absolute_CD3CD4_T_cells_count | post_CD3_T_cells	A	4_genes_A
396	396	0		C	0_genes_C
397	397	2	CD4CD25CD127low_T_cells_DV | post_absolute_CD19_B_cells_count	E	2_genes_E
398	398	4	CD4CD25CD127low_T_cells_DV | post_absolute_CD19_B_cells_count | post_absolute_CD3CD4_T_cells_count | post_CD3_T_cells	A	4_genes_A
399	399	4	CD4CD25CD127low_T_cells_DV | post_absolute_CD19_B_cells_count | post_absolute_CD3CD4_T_cells_count | post_CD3_T_cells	A	4_genes_A
400	400	0		C	0_genes_C
401	401	4	CD4CD25CD127low_T_cells_DV | post_absolute_CD19_B_cells_count | post_absolute_CD3CD4_T_cells_count | post_CD3_T_cells	A	4_genes_A
402	402	0		C	0_genes_C
403	403	0		C	0_genes_C
404	404	4	CD4CD25CD127low_T_cells_DV | post_absolute_CD19_B_cells_count | post_absolute_CD3CD4_T_cells_count | post_CD3_T_cells	A	4_genes_A
405	405	5	absolute_CD3CD4_T_cells_count_DV | CD4CD25CD127low_T_cells_DV | post_absolute_CD19_B_cells_count | post_absolute_CD3CD4_T_cells_count | post_CD3_T_cells	B	5_genes_B
406	406	0		C	0_genes_C
407	407	0		C	0_genes_C
408	408	4	CD4CD25CD127low_T_cells_DV | post_absolute_CD19_B_cells_count | post_absolute_CD3CD4_T_cells_count | post_CD3_T_cells	A	4_genes_A
409	409	5	absolute_CD3CD4_T_cells_count_DV | CD4CD25CD127low_T_cells_DV | post_absolute_CD19_B_cells_count | post_absolute_CD3CD4_T_cells_count | post_CD3_T_cells	B	5_genes_B
410	410	4	CD4CD25CD127low_T_cells_DV | post_absolute_CD19_B_cells_count | post_absolute_CD3CD4_T_cells_count | post_CD3_T_cells	A	4_genes_A
411	411	4	CD4CD25CD127low_T_cells_DV | post_absolute_CD19_B_cells_count | post_absolute_CD3CD4_T_cells_count | post_CD3_T_cells	A	4_genes_A
412	412	4	CD4CD25CD127low_T_cells_DV | post_absolute_CD19_B_cells_count | post_absolute_CD3CD4_T_cells_count | post_CD3_T_cells	A	4_genes_A
413	413	8	absolute_CD19_B_cells_count_DV | absolute_CD3CD4_T_cells_count_DV | absolute_CD3CD8_T_cells_count_DV | CD4CD25CD127low_T_cells_DV | post_absolute_CD19_B_cells_count | post_absolute_CD3CD4_T_cells_count | post_CD3_T_cells | post_CD3CD4_T_cells	D	8_genes_D
414	414	5	absolute_CD3CD4_T_cells_count_DV | CD4CD25CD127low_T_cells_DV | post_absolute_CD19_B_cells_count | post_absolute_CD3CD4_T_cells_count | post_CD3_T_cells	B	5_genes_B
415	415	4	CD4CD25CD127low_T_cells_DV | post_absolute_CD19_B_cells_count | post_absolute_CD3CD4_T_cells_count | post_CD3_T_cells	A	4_genes_A
416	416	0		C	0_genes_C
417	417	4	CD4CD25CD127low_T_cells_DV | post_absolute_CD19_B_cells_count | post_absolute_CD3CD4_T_cells_count | post_CD3_T_cells	A	4_genes_A
418	418	4	CD4CD25CD127low_T_cells_DV | post_absolute_CD19_B_cells_count | post_absolute_CD3CD4_T_cells_count | post_CD3_T_cells	A	4_genes_A
419	419	4	CD4CD25CD127low_T_cells_DV | post_absolute_CD19_B_cells_count | post_absolute_CD3CD4_T_cells_count | post_CD3_T_cells	A	4_genes_A
420	420	4	CD4CD25CD127low_T_cells_DV | post_absolute_CD19_B_cells_count | post_absolute_CD3CD4_T_cells_count | post_CD3_T_cells	A	4_genes_A
421	421	4	CD4CD25CD127low_T_cells_DV | post_absolute_CD19_B_cells_count | post_absolute_CD3CD4_T_cells_count | post_CD3_T_cells	A	4_genes_A
422	422	4	CD4CD25CD127low_T_cells_DV | post_absolute_CD19_B_cells_count | post_absolute_CD3CD4_T_cells_count | post_CD3_T_cells	A	4_genes_A
423	423	4	CD4CD25CD127low_T_cells_DV | post_absolute_CD19_B_cells_count | post_absolute_CD3CD4_T_cells_count | post_CD3_T_cells	A	4_genes_A
424	424	4	CD4CD25CD127low_T_cells_DV | post_absolute_CD19_B_cells_count | post_absolute_CD3CD4_T_cells_count | post_CD3_T_cells	A	4_genes_A
425	425	5	absolute_CD3CD4_T_cells_count_DV | CD4CD25CD127low_T_cells_DV | post_absolute_CD19_B_cells_count | post_absolute_CD3CD4_T_cells_count | post_CD3_T_cells	B	5_genes_B
426	426	4	CD4CD25CD127low_T_cells_DV | post_absolute_CD19_B_cells_count | post_absolute_CD3CD4_T_cells_count | post_CD3_T_cells	A	4_genes_A
427	427	4	CD4CD25CD127low_T_cells_DV | post_absolute_CD19_B_cells_count | post_absolute_CD3CD4_T_cells_count | post_CD3_T_cells	A	4_genes_A
428	428	8	absolute_CD19_B_cells_count_DV | absolute_CD3CD4_T_cells_count_DV | absolute_CD3CD8_T_cells_count_DV | CD4CD25CD127low_T_cells_DV | post_absolute_CD19_B_cells_count | post_absolute_CD3CD4_T_cells_count | post_CD3_T_cells | post_CD3CD4_T_cells	D	8_genes_D
429	429	4	CD4CD25CD127low_T_cells_DV | post_absolute_CD19_B_cells_count | post_absolute_CD3CD4_T_cells_count | post_CD3_T_cells	A	4_genes_A
430	430	0		C	0_genes_C
431	431	4	CD4CD25CD127low_T_cells_DV | post_absolute_CD19_B_cells_count | post_absolute_CD3CD4_T_cells_count | post_CD3_T_cells	A	4_genes_A
432	432	5	absolute_CD3CD4_T_cells_count_DV | CD4CD25CD127low_T_cells_DV | post_absolute_CD19_B_cells_count | post_absolute_CD3CD4_T_cells_count | post_CD3_T_cells	B	5_genes_B
433	433	4	CD4CD25CD127low_T_cells_DV | post_absolute_CD19_B_cells_count | post_absolute_CD3CD4_T_cells_count | post_CD3_T_cells	A	4_genes_A
434	434	4	CD4CD25CD127low_T_cells_DV | post_absolute_CD19_B_cells_count | post_absolute_CD3CD4_T_cells_count | post_CD3_T_cells	A	4_genes_A
435	435	8	absolute_CD19_B_cells_count_DV | absolute_CD3CD4_T_cells_count_DV | absolute_CD3CD8_T_cells_count_DV | CD4CD25CD127low_T_cells_DV | post_absolute_CD19_B_cells_count | post_absolute_CD3CD4_T_cells_count | post_CD3_T_cells | post_CD3CD4_T_cells	D	8_genes_D
436	436	2	CD4CD25CD127low_T_cells_DV | post_absolute_CD19_B_cells_count	E	2_genes_E
437	437	4	CD4CD25CD127low_T_cells_DV | post_absolute_CD19_B_cells_count | post_absolute_CD3CD4_T_cells_count | post_CD3_T_cells	A	4_genes_A
438	438	4	CD4CD25CD127low_T_cells_DV | post_absolute_CD19_B_cells_count | post_absolute_CD3CD4_T_cells_count | post_CD3_T_cells	A	4_genes_A
439	439	4	CD4CD25CD127low_T_cells_DV | post_absolute_CD19_B_cells_count | post_absolute_CD3CD4_T_cells_count | post_CD3_T_cells	A	4_genes_A
440	440	4	CD4CD25CD127low_T_cells_DV | post_absolute_CD19_B_cells_count | post_absolute_CD3CD4_T_cells_count | post_CD3_T_cells	A	4_genes_A
441	441	0		C	0_genes_C
442	442	8	absolute_CD19_B_cells_count_DV | absolute_CD3CD4_T_cells_count_DV | absolute_CD3CD8_T_cells_count_DV | CD4CD25CD127low_T_cells_DV | post_absolute_CD19_B_cells_count | post_absolute_CD3CD4_T_cells_count | post_CD3_T_cells | post_CD3CD4_T_cells	D	8_genes_D
443	443	5	absolute_CD3CD4_T_cells_count_DV | CD4CD25CD127low_T_cells_DV | post_absolute_CD19_B_cells_count | post_absolute_CD3CD4_T_cells_count | post_CD3_T_cells	B	5_genes_B
444	444	8	absolute_CD19_B_cells_count_DV | absolute_CD3CD4_T_cells_count_DV | absolute_CD3CD8_T_cells_count_DV | CD4CD25CD127low_T_cells_DV | post_absolute_CD19_B_cells_count | post_absolute_CD3CD4_T_cells_count | post_CD3_T_cells | post_CD3CD4_T_cells	D	8_genes_D
445	445	4	CD4CD25CD127low_T_cells_DV | post_absolute_CD19_B_cells_count | post_absolute_CD3CD4_T_cells_count | post_CD3_T_cells	A	4_genes_A
446	446	8	absolute_CD19_B_cells_count_DV | absolute_CD3CD4_T_cells_count_DV | absolute_CD3CD8_T_cells_count_DV | CD4CD25CD127low_T_cells_DV | post_absolute_CD19_B_cells_count | post_absolute_CD3CD4_T_cells_count | post_CD3_T_cells | post_CD3CD4_T_cells	D	8_genes_D
447	447	0		C	0_genes_C
448	448	5	absolute_CD3CD4_T_cells_count_DV | CD4CD25CD127low_T_cells_DV | post_absolute_CD19_B_cells_count | post_absolute_CD3CD4_T_cells_count | post_CD3_T_cells	B	5_genes_B
449	449	4	CD4CD25CD127low_T_cells_DV | post_absolute_CD19_B_cells_count | post_absolute_CD3CD4_T_cells_count | post_CD3_T_cells	A	4_genes_A
450	450	4	CD4CD25CD127low_T_cells_DV | post_absolute_CD19_B_cells_count | post_absolute_CD3CD4_T_cells_count | post_CD3_T_cells	A	4_genes_A
451	451	8	absolute_CD19_B_cells_count_DV | absolute_CD3CD4_T_cells_count_DV | absolute_CD3CD8_T_cells_count_DV | CD4CD25CD127low_T_cells_DV | post_absolute_CD19_B_cells_count | post_absolute_CD3CD4_T_cells_count | post_CD3_T_cells | post_CD3CD4_T_cells	D	8_genes_D
452	452	4	CD4CD25CD127low_T_cells_DV | post_absolute_CD19_B_cells_count | post_absolute_CD3CD4_T_cells_count | post_CD3_T_cells	A	4_genes_A
453	453	4	CD4CD25CD127low_T_cells_DV | post_absolute_CD19_B_cells_count | post_absolute_CD3CD4_T_cells_count | post_CD3_T_cells	A	4_genes_A
454	454	4	CD4CD25CD127low_T_cells_DV | post_absolute_CD19_B_cells_count | post_absolute_CD3CD4_T_cells_count | post_CD3_T_cells	A	4_genes_A
455	455	4	CD4CD25CD127low_T_cells_DV | post_absolute_CD19_B_cells_count | post_absolute_CD3CD4_T_cells_count | post_CD3_T_cells	A	4_genes_A
456	456	5	absolute_CD3CD4_T_cells_count_DV | CD4CD25CD127low_T_cells_DV | post_absolute_CD19_B_cells_count | post_absolute_CD3CD4_T_cells_count | post_CD3_T_cells	B	5_genes_B
457	457	4	CD4CD25CD127low_T_cells_DV | post_absolute_CD19_B_cells_count | post_absolute_CD3CD4_T_cells_count | post_CD3_T_cells	A	4_genes_A
458	458	4	CD4CD25CD127low_T_cells_DV | post_absolute_CD19_B_cells_count | post_absolute_CD3CD4_T_cells_count | post_CD3_T_cells	A	4_genes_A
459	459	4	CD4CD25CD127low_T_cells_DV | post_absolute_CD19_B_cells_count | post_absolute_CD3CD4_T_cells_count | post_CD3_T_cells	A	4_genes_A
460	460	8	absolute_CD19_B_cells_count_DV | absolute_CD3CD4_T_cells_count_DV | absolute_CD3CD8_T_cells_count_DV | CD4CD25CD127low_T_cells_DV | post_absolute_CD19_B_cells_count | post_absolute_CD3CD4_T_cells_count | post_CD3_T_cells | post_CD3CD4_T_cells	D	8_genes_D
461	461	4	CD4CD25CD127low_T_cells_DV | post_absolute_CD19_B_cells_count | post_absolute_CD3CD4_T_cells_count | post_CD3_T_cells	A	4_genes_A
462	462	4	CD4CD25CD127low_T_cells_DV | post_absolute_CD19_B_cells_count | post_absolute_CD3CD4_T_cells_count | post_CD3_T_cells	A	4_genes_A
463	463	4	CD4CD25CD127low_T_cells_DV | post_absolute_CD19_B_cells_count | post_absolute_CD3CD4_T_cells_count | post_CD3_T_cells	A	4_genes_A
464	464	4	CD4CD25CD127low_T_cells_DV | post_absolute_CD19_B_cells_count | post_absolute_CD3CD4_T_cells_count | post_CD3_T_cells	A	4_genes_A
465	465	4	CD4CD25CD127low_T_cells_DV | post_absolute_CD19_B_cells_count | post_absolute_CD3CD4_T_cells_count | post_CD3_T_cells	A	4_genes_A
466	466	4	CD4CD25CD127low_T_cells_DV | post_absolute_CD19_B_cells_count | post_absolute_CD3CD4_T_cells_count | post_CD3_T_cells	A	4_genes_A
467	467	0		C	0_genes_C
468	468	4	CD4CD25CD127low_T_cells_DV | post_absolute_CD19_B_cells_count | post_absolute_CD3CD4_T_cells_count | post_CD3_T_cells	A	4_genes_A
469	469	4	CD4CD25CD127low_T_cells_DV | post_absolute_CD19_B_cells_count | post_absolute_CD3CD4_T_cells_count | post_CD3_T_cells	A	4_genes_A
470	470	0		C	0_genes_C
471	471	4	CD4CD25CD127low_T_cells_DV | post_absolute_CD19_B_cells_count | post_absolute_CD3CD4_T_cells_count | post_CD3_T_cells	A	4_genes_A
472	472	4	CD4CD25CD127low_T_cells_DV | post_absolute_CD19_B_cells_count | post_absolute_CD3CD4_T_cells_count | post_CD3_T_cells	A	4_genes_A
473	473	4	CD4CD25CD127low_T_cells_DV | post_absolute_CD19_B_cells_count | post_absolute_CD3CD4_T_cells_count | post_CD3_T_cells	A	4_genes_A
474	474	0		C	0_genes_C
475	475	2	CD4CD25CD127low_T_cells_DV | post_absolute_CD19_B_cells_count	E	2_genes_E
476	476	4	CD4CD25CD127low_T_cells_DV | post_absolute_CD19_B_cells_count | post_absolute_CD3CD4_T_cells_count | post_CD3_T_cells	A	4_genes_A
477	477	4	CD4CD25CD127low_T_cells_DV | post_absolute_CD19_B_cells_count | post_absolute_CD3CD4_T_cells_count | post_CD3_T_cells	A	4_genes_A
478	478	4	CD4CD25CD127low_T_cells_DV | post_absolute_CD19_B_cells_count | post_absolute_CD3CD4_T_cells_count | post_CD3_T_cells	A	4_genes_A
479	479	4	CD4CD25CD127low_T_cells_DV | post_absolute_CD19_B_cells_count | post_absolute_CD3CD4_T_cells_count | post_CD3_T_cells	A	4_genes_A
480	480	2	CD4CD25CD127low_T_cells_DV | post_absolute_CD19_B_cells_count	E	2_genes_E
481	481	4	CD4CD25CD127low_T_cells_DV | post_absolute_CD19_B_cells_count | post_absolute_CD3CD4_T_cells_count | post_CD3_T_cells	A	4_genes_A
482	482	5	absolute_CD3CD4_T_cells_count_DV | CD4CD25CD127low_T_cells_DV | post_absolute_CD19_B_cells_count | post_absolute_CD3CD4_T_cells_count | post_CD3_T_cells	B	5_genes_B
483	483	5	absolute_CD3CD4_T_cells_count_DV | CD4CD25CD127low_T_cells_DV | post_absolute_CD19_B_cells_count | post_absolute_CD3CD4_T_cells_count | post_CD3_T_cells	B	5_genes_B
484	484	4	CD4CD25CD127low_T_cells_DV | post_absolute_CD19_B_cells_count | post_absolute_CD3CD4_T_cells_count | post_CD3_T_cells	A	4_genes_A
485	485	4	CD4CD25CD127low_T_cells_DV | post_absolute_CD19_B_cells_count | post_absolute_CD3CD4_T_cells_count | post_CD3_T_cells	A	4_genes_A
486	486	4	CD4CD25CD127low_T_cells_DV | post_absolute_CD19_B_cells_count | post_absolute_CD3CD4_T_cells_count | post_CD3_T_cells	A	4_genes_A
487	487	5	absolute_CD3CD4_T_cells_count_DV | CD4CD25CD127low_T_cells_DV | post_absolute_CD19_B_cells_count | post_absolute_CD3CD4_T_cells_count | post_CD3_T_cells	B	5_genes_B
488	488	5	absolute_CD3CD4_T_cells_count_DV | CD4CD25CD127low_T_cells_DV | post_absolute_CD19_B_cells_count | post_absolute_CD3CD4_T_cells_count | post_CD3_T_cells	B	5_genes_B
489	489	4	CD4CD25CD127low_T_cells_DV | post_absolute_CD19_B_cells_count | post_absolute_CD3CD4_T_cells_count | post_CD3_T_cells	A	4_genes_A
490	490	4	CD4CD25CD127low_T_cells_DV | post_absolute_CD19_B_cells_count | post_absolute_CD3CD4_T_cells_count | post_CD3_T_cells	A	4_genes_A
491	491	5	absolute_CD3CD4_T_cells_count_DV | CD4CD25CD127low_T_cells_DV | post_absolute_CD19_B_cells_count | post_absolute_CD3CD4_T_cells_count | post_CD3_T_cells	B	5_genes_B
492	492	4	CD4CD25CD127low_T_cells_DV | post_absolute_CD19_B_cells_count | post_absolute_CD3CD4_T_cells_count | post_CD3_T_cells	A	4_genes_A
493	493	0		C	0_genes_C
494	494	4	CD4CD25CD127low_T_cells_DV | post_absolute_CD19_B_cells_count | post_absolute_CD3CD4_T_cells_count | post_CD3_T_cells	A	4_genes_A
495	495	4	CD4CD25CD127low_T_cells_DV | post_absolute_CD19_B_cells_count | post_absolute_CD3CD4_T_cells_count | post_CD3_T_cells	A	4_genes_A
496	496	8	absolute_CD19_B_cells_count_DV | absolute_CD3CD4_T_cells_count_DV | absolute_CD3CD8_T_cells_count_DV | CD4CD25CD127low_T_cells_DV | post_absolute_CD19_B_cells_count | post_absolute_CD3CD4_T_cells_count | post_CD3_T_cells | post_CD3CD4_T_cells	D	8_genes_D
497	497	4	CD4CD25CD127low_T_cells_DV | post_absolute_CD19_B_cells_count | post_absolute_CD3CD4_T_cells_count | post_CD3_T_cells	A	4_genes_A
498	498	2	CD4CD25CD127low_T_cells_DV | post_absolute_CD19_B_cells_count	E	2_genes_E
499	499	4	CD4CD25CD127low_T_cells_DV | post_absolute_CD19_B_cells_count | post_absolute_CD3CD4_T_cells_count | post_CD3_T_cells	A	4_genes_A
500	500	4	CD4CD25CD127low_T_cells_DV | post_absolute_CD19_B_cells_count | post_absolute_CD3CD4_T_cells_count | post_CD3_T_cells	A	4_genes_A
501	501	5	absolute_CD3CD4_T_cells_count_DV | CD4CD25CD127low_T_cells_DV | post_absolute_CD19_B_cells_count | post_absolute_CD3CD4_T_cells_count | post_CD3_T_cells	B	5_genes_B
502	502	9	absolute_CD19_B_cells_count_DV | absolute_CD3CD4_T_cells_count_DV | absolute_CD3CD8_T_cells_count_DV | CD4CD25CD127low_T_cells_DV | PD1CD8_DV | post_absolute_CD19_B_cells_count | post_absolute_CD3CD4_T_cells_count | post_CD3_T_cells | post_CD3CD4_T_cells	F	9_genes_F
503	503	4	CD4CD25CD127low_T_cells_DV | post_absolute_CD19_B_cells_count | post_absolute_CD3CD4_T_cells_count | post_CD3_T_cells	A	4_genes_A
504	504	4	CD4CD25CD127low_T_cells_DV | post_absolute_CD19_B_cells_count | post_absolute_CD3CD4_T_cells_count | post_CD3_T_cells	A	4_genes_A
505	505	8	absolute_CD19_B_cells_count_DV | absolute_CD3CD4_T_cells_count_DV | absolute_CD3CD8_T_cells_count_DV | CD4CD25CD127low_T_cells_DV | post_absolute_CD19_B_cells_count | post_absolute_CD3CD4_T_cells_count | post_CD3_T_cells | post_CD3CD4_T_cells	D	8_genes_D
506	506	4	CD4CD25CD127low_T_cells_DV | post_absolute_CD19_B_cells_count | post_absolute_CD3CD4_T_cells_count | post_CD3_T_cells	A	4_genes_A
507	507	4	CD4CD25CD127low_T_cells_DV | post_absolute_CD19_B_cells_count | post_absolute_CD3CD4_T_cells_count | post_CD3_T_cells	A	4_genes_A
508	508	5	absolute_CD3CD4_T_cells_count_DV | CD4CD25CD127low_T_cells_DV | post_absolute_CD19_B_cells_count | post_absolute_CD3CD4_T_cells_count | post_CD3_T_cells	B	5_genes_B
509	509	4	CD4CD25CD127low_T_cells_DV | post_absolute_CD19_B_cells_count | post_absolute_CD3CD4_T_cells_count | post_CD3_T_cells	A	4_genes_A
510	510	5	absolute_CD3CD4_T_cells_count_DV | CD4CD25CD127low_T_cells_DV | post_absolute_CD19_B_cells_count | post_absolute_CD3CD4_T_cells_count | post_CD3_T_cells	B	5_genes_B
511	511	4	CD4CD25CD127low_T_cells_DV | post_absolute_CD19_B_cells_count | post_absolute_CD3CD4_T_cells_count | post_CD3_T_cells	A	4_genes_A
512	512	2	CD4CD25CD127low_T_cells_DV | post_absolute_CD19_B_cells_count	E	2_genes_E
513	513	4	CD4CD25CD127low_T_cells_DV | post_absolute_CD19_B_cells_count | post_absolute_CD3CD4_T_cells_count | post_CD3_T_cells	A	4_genes_A
514	514	4	CD4CD25CD127low_T_cells_DV | post_absolute_CD19_B_cells_count | post_absolute_CD3CD4_T_cells_count | post_CD3_T_cells	A	4_genes_A
515	515	4	CD4CD25CD127low_T_cells_DV | post_absolute_CD19_B_cells_count | post_absolute_CD3CD4_T_cells_count | post_CD3_T_cells	A	4_genes_A
516	516	0		C	0_genes_C
517	517	4	CD4CD25CD127low_T_cells_DV | post_absolute_CD19_B_cells_count | post_absolute_CD3CD4_T_cells_count | post_CD3_T_cells	A	4_genes_A
518	518	4	CD4CD25CD127low_T_cells_DV | post_absolute_CD19_B_cells_count | post_absolute_CD3CD4_T_cells_count | post_CD3_T_cells	A	4_genes_A
519	519	0		C	0_genes_C
520	520	4	CD4CD25CD127low_T_cells_DV | post_absolute_CD19_B_cells_count | post_absolute_CD3CD4_T_cells_count | post_CD3_T_cells	A	4_genes_A
521	521	5	absolute_CD3CD4_T_cells_count_DV | CD4CD25CD127low_T_cells_DV | post_absolute_CD19_B_cells_count | post_absolute_CD3CD4_T_cells_count | post_CD3_T_cells	B	5_genes_B
522	522	4	CD4CD25CD127low_T_cells_DV | post_absolute_CD19_B_cells_count | post_absolute_CD3CD4_T_cells_count | post_CD3_T_cells	A	4_genes_A
523	523	8	absolute_CD19_B_cells_count_DV | absolute_CD3CD4_T_cells_count_DV | absolute_CD3CD8_T_cells_count_DV | CD4CD25CD127low_T_cells_DV | post_absolute_CD19_B_cells_count | post_absolute_CD3CD4_T_cells_count | post_CD3_T_cells | post_CD3CD4_T_cells	D	8_genes_D
524	524	4	CD4CD25CD127low_T_cells_DV | post_absolute_CD19_B_cells_count | post_absolute_CD3CD4_T_cells_count | post_CD3_T_cells	A	4_genes_A
525	525	4	CD4CD25CD127low_T_cells_DV | post_absolute_CD19_B_cells_count | post_absolute_CD3CD4_T_cells_count | post_CD3_T_cells	A	4_genes_A
526	526	4	CD4CD25CD127low_T_cells_DV | post_absolute_CD19_B_cells_count | post_absolute_CD3CD4_T_cells_count | post_CD3_T_cells	A	4_genes_A
527	527	0		C	0_genes_C
528	528	5	absolute_CD3CD4_T_cells_count_DV | CD4CD25CD127low_T_cells_DV | post_absolute_CD19_B_cells_count | post_absolute_CD3CD4_T_cells_count | post_CD3_T_cells	B	5_genes_B
529	529	4	CD4CD25CD127low_T_cells_DV | post_absolute_CD19_B_cells_count | post_absolute_CD3CD4_T_cells_count | post_CD3_T_cells	A	4_genes_A
530	530	4	CD4CD25CD127low_T_cells_DV | post_absolute_CD19_B_cells_count | post_absolute_CD3CD4_T_cells_count | post_CD3_T_cells	A	4_genes_A
531	531	8	absolute_CD19_B_cells_count_DV | absolute_CD3CD4_T_cells_count_DV | absolute_CD3CD8_T_cells_count_DV | CD4CD25CD127low_T_cells_DV | post_absolute_CD19_B_cells_count | post_absolute_CD3CD4_T_cells_count | post_CD3_T_cells | post_CD3CD4_T_cells	D	8_genes_D
532	532	4	CD4CD25CD127low_T_cells_DV | post_absolute_CD19_B_cells_count | post_absolute_CD3CD4_T_cells_count | post_CD3_T_cells	A	4_genes_A
533	533	4	CD4CD25CD127low_T_cells_DV | post_absolute_CD19_B_cells_count | post_absolute_CD3CD4_T_cells_count | post_CD3_T_cells	A	4_genes_A
534	534	4	CD4CD25CD127low_T_cells_DV | post_absolute_CD19_B_cells_count | post_absolute_CD3CD4_T_cells_count | post_CD3_T_cells	A	4_genes_A
535	535	4	CD4CD25CD127low_T_cells_DV | post_absolute_CD19_B_cells_count | post_absolute_CD3CD4_T_cells_count | post_CD3_T_cells	A	4_genes_A
536	536	8	absolute_CD19_B_cells_count_DV | absolute_CD3CD4_T_cells_count_DV | absolute_CD3CD8_T_cells_count_DV | CD4CD25CD127low_T_cells_DV | post_absolute_CD19_B_cells_count | post_absolute_CD3CD4_T_cells_count | post_CD3_T_cells | post_CD3CD4_T_cells	D	8_genes_D
537	537	5	absolute_CD3CD4_T_cells_count_DV | CD4CD25CD127low_T_cells_DV | post_absolute_CD19_B_cells_count | post_absolute_CD3CD4_T_cells_count | post_CD3_T_cells	B	5_genes_B
538	538	4	CD4CD25CD127low_T_cells_DV | post_absolute_CD19_B_cells_count | post_absolute_CD3CD4_T_cells_count | post_CD3_T_cells	A	4_genes_A
539	539	4	CD4CD25CD127low_T_cells_DV | post_absolute_CD19_B_cells_count | post_absolute_CD3CD4_T_cells_count | post_CD3_T_cells	A	4_genes_A
540	540	8	absolute_CD19_B_cells_count_DV | absolute_CD3CD4_T_cells_count_DV | absolute_CD3CD8_T_cells_count_DV | CD4CD25CD127low_T_cells_DV | post_absolute_CD19_B_cells_count | post_absolute_CD3CD4_T_cells_count | post_CD3_T_cells | post_CD3CD4_T_cells	D	8_genes_D
541	541	5	absolute_CD3CD4_T_cells_count_DV | CD4CD25CD127low_T_cells_DV | post_absolute_CD19_B_cells_count | post_absolute_CD3CD4_T_cells_count | post_CD3_T_cells	B	5_genes_B
542	542	4	CD4CD25CD127low_T_cells_DV | post_absolute_CD19_B_cells_count | post_absolute_CD3CD4_T_cells_count | post_CD3_T_cells	A	4_genes_A
543	543	5	absolute_CD3CD4_T_cells_count_DV | CD4CD25CD127low_T_cells_DV | post_absolute_CD19_B_cells_count | post_absolute_CD3CD4_T_cells_count | post_CD3_T_cells	B	5_genes_B
544	544	4	CD4CD25CD127low_T_cells_DV | post_absolute_CD19_B_cells_count | post_absolute_CD3CD4_T_cells_count | post_CD3_T_cells	A	4_genes_A
545	545	4	CD4CD25CD127low_T_cells_DV | post_absolute_CD19_B_cells_count | post_absolute_CD3CD4_T_cells_count | post_CD3_T_cells	A	4_genes_A
546	546	4	CD4CD25CD127low_T_cells_DV | post_absolute_CD19_B_cells_count | post_absolute_CD3CD4_T_cells_count | post_CD3_T_cells	A	4_genes_A
547	547	4	CD4CD25CD127low_T_cells_DV | post_absolute_CD19_B_cells_count | post_absolute_CD3CD4_T_cells_count | post_CD3_T_cells	A	4_genes_A
548	548	4	CD4CD25CD127low_T_cells_DV | post_absolute_CD19_B_cells_count | post_absolute_CD3CD4_T_cells_count | post_CD3_T_cells	A	4_genes_A
549	549	4	CD4CD25CD127low_T_cells_DV | post_absolute_CD19_B_cells_count | post_absolute_CD3CD4_T_cells_count | post_CD3_T_cells	A	4_genes_A
550	550	8	absolute_CD19_B_cells_count_DV | absolute_CD3CD4_T_cells_count_DV | absolute_CD3CD8_T_cells_count_DV | CD4CD25CD127low_T_cells_DV | post_absolute_CD19_B_cells_count | post_absolute_CD3CD4_T_cells_count | post_CD3_T_cells | post_CD3CD4_T_cells	D	8_genes_D
551	551	4	CD4CD25CD127low_T_cells_DV | post_absolute_CD19_B_cells_count | post_absolute_CD3CD4_T_cells_count | post_CD3_T_cells	A	4_genes_A
552	552	4	CD4CD25CD127low_T_cells_DV | post_absolute_CD19_B_cells_count | post_absolute_CD3CD4_T_cells_count | post_CD3_T_cells	A	4_genes_A
553	553	4	CD4CD25CD127low_T_cells_DV | post_absolute_CD19_B_cells_count | post_absolute_CD3CD4_T_cells_count | post_CD3_T_cells	A	4_genes_A
554	554	4	CD4CD25CD127low_T_cells_DV | post_absolute_CD19_B_cells_count | post_absolute_CD3CD4_T_cells_count | post_CD3_T_cells	A	4_genes_A
555	555	4	CD4CD25CD127low_T_cells_DV | post_absolute_CD19_B_cells_count | post_absolute_CD3CD4_T_cells_count | post_CD3_T_cells	A	4_genes_A
556	556	0		C	0_genes_C
557	557	4	CD4CD25CD127low_T_cells_DV | post_absolute_CD19_B_cells_count | post_absolute_CD3CD4_T_cells_count | post_CD3_T_cells	A	4_genes_A
558	558	5	absolute_CD3CD4_T_cells_count_DV | CD4CD25CD127low_T_cells_DV | post_absolute_CD19_B_cells_count | post_absolute_CD3CD4_T_cells_count | post_CD3_T_cells	B	5_genes_B
559	559	0		C	0_genes_C
560	560	4	CD4CD25CD127low_T_cells_DV | post_absolute_CD19_B_cells_count | post_absolute_CD3CD4_T_cells_count | post_CD3_T_cells	A	4_genes_A
561	561	8	absolute_CD19_B_cells_count_DV | absolute_CD3CD4_T_cells_count_DV | absolute_CD3CD8_T_cells_count_DV | CD4CD25CD127low_T_cells_DV | post_absolute_CD19_B_cells_count | post_absolute_CD3CD4_T_cells_count | post_CD3_T_cells | post_CD3CD4_T_cells	D	8_genes_D
562	562	4	CD4CD25CD127low_T_cells_DV | post_absolute_CD19_B_cells_count | post_absolute_CD3CD4_T_cells_count | post_CD3_T_cells	A	4_genes_A
563	563	4	CD4CD25CD127low_T_cells_DV | post_absolute_CD19_B_cells_count | post_absolute_CD3CD4_T_cells_count | post_CD3_T_cells	A	4_genes_A
564	564	4	CD4CD25CD127low_T_cells_DV | post_absolute_CD19_B_cells_count | post_absolute_CD3CD4_T_cells_count | post_CD3_T_cells	A	4_genes_A
565	565	2	CD4CD25CD127low_T_cells_DV | post_absolute_CD19_B_cells_count	E	2_genes_E
566	566	0		C	0_genes_C
567	567	4	CD4CD25CD127low_T_cells_DV | post_absolute_CD19_B_cells_count | post_absolute_CD3CD4_T_cells_count | post_CD3_T_cells	A	4_genes_A
568	568	4	CD4CD25CD127low_T_cells_DV | post_absolute_CD19_B_cells_count | post_absolute_CD3CD4_T_cells_count | post_CD3_T_cells	A	4_genes_A
569	569	4	CD4CD25CD127low_T_cells_DV | post_absolute_CD19_B_cells_count | post_absolute_CD3CD4_T_cells_count | post_CD3_T_cells	A	4_genes_A
570	570	0		C	0_genes_C
571	571	4	CD4CD25CD127low_T_cells_DV | post_absolute_CD19_B_cells_count | post_absolute_CD3CD4_T_cells_count | post_CD3_T_cells	A	4_genes_A
572	572	5	absolute_CD3CD4_T_cells_count_DV | CD4CD25CD127low_T_cells_DV | post_absolute_CD19_B_cells_count | post_absolute_CD3CD4_T_cells_count | post_CD3_T_cells	B	5_genes_B
573	573	4	CD4CD25CD127low_T_cells_DV | post_absolute_CD19_B_cells_count | post_absolute_CD3CD4_T_cells_count | post_CD3_T_cells	A	4_genes_A
574	574	5	absolute_CD3CD4_T_cells_count_DV | CD4CD25CD127low_T_cells_DV | post_absolute_CD19_B_cells_count | post_absolute_CD3CD4_T_cells_count | post_CD3_T_cells	B	5_genes_B
575	575	4	CD4CD25CD127low_T_cells_DV | post_absolute_CD19_B_cells_count | post_absolute_CD3CD4_T_cells_count | post_CD3_T_cells	A	4_genes_A
576	576	4	CD4CD25CD127low_T_cells_DV | post_absolute_CD19_B_cells_count | post_absolute_CD3CD4_T_cells_count | post_CD3_T_cells	A	4_genes_A
577	577	4	CD4CD25CD127low_T_cells_DV | post_absolute_CD19_B_cells_count | post_absolute_CD3CD4_T_cells_count | post_CD3_T_cells	A	4_genes_A
578	578	4	CD4CD25CD127low_T_cells_DV | post_absolute_CD19_B_cells_count | post_absolute_CD3CD4_T_cells_count | post_CD3_T_cells	A	4_genes_A
579	579	5	absolute_CD3CD4_T_cells_count_DV | CD4CD25CD127low_T_cells_DV | post_absolute_CD19_B_cells_count | post_absolute_CD3CD4_T_cells_count | post_CD3_T_cells	B	5_genes_B
580	580	8	absolute_CD19_B_cells_count_DV | absolute_CD3CD4_T_cells_count_DV | absolute_CD3CD8_T_cells_count_DV | CD4CD25CD127low_T_cells_DV | post_absolute_CD19_B_cells_count | post_absolute_CD3CD4_T_cells_count | post_CD3_T_cells | post_CD3CD4_T_cells	D	8_genes_D
581	581	4	CD4CD25CD127low_T_cells_DV | post_absolute_CD19_B_cells_count | post_absolute_CD3CD4_T_cells_count | post_CD3_T_cells	A	4_genes_A
582	582	5	absolute_CD3CD4_T_cells_count_DV | CD4CD25CD127low_T_cells_DV | post_absolute_CD19_B_cells_count | post_absolute_CD3CD4_T_cells_count | post_CD3_T_cells	B	5_genes_B
583	583	0		C	0_genes_C
584	584	8	absolute_CD19_B_cells_count_DV | absolute_CD3CD4_T_cells_count_DV | absolute_CD3CD8_T_cells_count_DV | CD4CD25CD127low_T_cells_DV | post_absolute_CD19_B_cells_count | post_absolute_CD3CD4_T_cells_count | post_CD3_T_cells | post_CD3CD4_T_cells	D	8_genes_D
585	585	4	CD4CD25CD127low_T_cells_DV | post_absolute_CD19_B_cells_count | post_absolute_CD3CD4_T_cells_count | post_CD3_T_cells	A	4_genes_A
586	586	4	CD4CD25CD127low_T_cells_DV | post_absolute_CD19_B_cells_count | post_absolute_CD3CD4_T_cells_count | post_CD3_T_cells	A	4_genes_A
587	587	8	absolute_CD19_B_cells_count_DV | absolute_CD3CD4_T_cells_count_DV | absolute_CD3CD8_T_cells_count_DV | CD4CD25CD127low_T_cells_DV | post_absolute_CD19_B_cells_count | post_absolute_CD3CD4_T_cells_count | post_CD3_T_cells | post_CD3CD4_T_cells	D	8_genes_D
588	588	4	CD4CD25CD127low_T_cells_DV | post_absolute_CD19_B_cells_count | post_absolute_CD3CD4_T_cells_count | post_CD3_T_cells	A	4_genes_A
589	589	4	CD4CD25CD127low_T_cells_DV | post_absolute_CD19_B_cells_count | post_absolute_CD3CD4_T_cells_count | post_CD3_T_cells	A	4_genes_A
590	590	8	absolute_CD19_B_cells_count_DV | absolute_CD3CD4_T_cells_count_DV | absolute_CD3CD8_T_cells_count_DV | CD4CD25CD127low_T_cells_DV | post_absolute_CD19_B_cells_count | post_absolute_CD3CD4_T_cells_count | post_CD3_T_cells | post_CD3CD4_T_cells	D	8_genes_D
591	591	0		C	0_genes_C
592	592	5	absolute_CD3CD4_T_cells_count_DV | CD4CD25CD127low_T_cells_DV | post_absolute_CD19_B_cells_count | post_absolute_CD3CD4_T_cells_count | post_CD3_T_cells	B	5_genes_B
593	593	4	CD4CD25CD127low_T_cells_DV | post_absolute_CD19_B_cells_count | post_absolute_CD3CD4_T_cells_count | post_CD3_T_cells	A	4_genes_A
594	594	8	absolute_CD19_B_cells_count_DV | absolute_CD3CD4_T_cells_count_DV | absolute_CD3CD8_T_cells_count_DV | CD4CD25CD127low_T_cells_DV | post_absolute_CD19_B_cells_count | post_absolute_CD3CD4_T_cells_count | post_CD3_T_cells | post_CD3CD4_T_cells	D	8_genes_D
595	595	4	CD4CD25CD127low_T_cells_DV | post_absolute_CD19_B_cells_count | post_absolute_CD3CD4_T_cells_count | post_CD3_T_cells	A	4_genes_A
596	596	8	absolute_CD19_B_cells_count_DV | absolute_CD3CD4_T_cells_count_DV | absolute_CD3CD8_T_cells_count_DV | CD4CD25CD127low_T_cells_DV | post_absolute_CD19_B_cells_count | post_absolute_CD3CD4_T_cells_count | post_CD3_T_cells | post_CD3CD4_T_cells	D	8_genes_D
597	597	2	CD4CD25CD127low_T_cells_DV | post_absolute_CD19_B_cells_count	E	2_genes_E
598	598	4	CD4CD25CD127low_T_cells_DV | post_absolute_CD19_B_cells_count | post_absolute_CD3CD4_T_cells_count | post_CD3_T_cells	A	4_genes_A
599	599	4	CD4CD25CD127low_T_cells_DV | post_absolute_CD19_B_cells_count | post_absolute_CD3CD4_T_cells_count | post_CD3_T_cells	A	4_genes_A
600	600	0		C	0_genes_C
601	601	4	CD4CD25CD127low_T_cells_DV | post_absolute_CD19_B_cells_count | post_absolute_CD3CD4_T_cells_count | post_CD3_T_cells	A	4_genes_A
602	602	8	absolute_CD19_B_cells_count_DV | absolute_CD3CD4_T_cells_count_DV | absolute_CD3CD8_T_cells_count_DV | CD4CD25CD127low_T_cells_DV | post_absolute_CD19_B_cells_count | post_absolute_CD3CD4_T_cells_count | post_CD3_T_cells | post_CD3CD4_T_cells	D	8_genes_D
603	603	8	absolute_CD19_B_cells_count_DV | absolute_CD3CD4_T_cells_count_DV | absolute_CD3CD8_T_cells_count_DV | CD4CD25CD127low_T_cells_DV | post_absolute_CD19_B_cells_count | post_absolute_CD3CD4_T_cells_count | post_CD3_T_cells | post_CD3CD4_T_cells	D	8_genes_D
604	604	8	absolute_CD19_B_cells_count_DV | absolute_CD3CD4_T_cells_count_DV | absolute_CD3CD8_T_cells_count_DV | CD4CD25CD127low_T_cells_DV | post_absolute_CD19_B_cells_count | post_absolute_CD3CD4_T_cells_count | post_CD3_T_cells | post_CD3CD4_T_cells	D	8_genes_D
605	605	4	CD4CD25CD127low_T_cells_DV | post_absolute_CD19_B_cells_count | post_absolute_CD3CD4_T_cells_count | post_CD3_T_cells	A	4_genes_A
606	606	4	CD4CD25CD127low_T_cells_DV | post_absolute_CD19_B_cells_count | post_absolute_CD3CD4_T_cells_count | post_CD3_T_cells	A	4_genes_A
607	607	4	CD4CD25CD127low_T_cells_DV | post_absolute_CD19_B_cells_count | post_absolute_CD3CD4_T_cells_count | post_CD3_T_cells	A	4_genes_A
608	608	5	absolute_CD3CD4_T_cells_count_DV | CD4CD25CD127low_T_cells_DV | post_absolute_CD19_B_cells_count | post_absolute_CD3CD4_T_cells_count | post_CD3_T_cells	B	5_genes_B
609	609	4	CD4CD25CD127low_T_cells_DV | post_absolute_CD19_B_cells_count | post_absolute_CD3CD4_T_cells_count | post_CD3_T_cells	A	4_genes_A
610	610	4	CD4CD25CD127low_T_cells_DV | post_absolute_CD19_B_cells_count | post_absolute_CD3CD4_T_cells_count | post_CD3_T_cells	A	4_genes_A
611	611	5	absolute_CD3CD4_T_cells_count_DV | CD4CD25CD127low_T_cells_DV | post_absolute_CD19_B_cells_count | post_absolute_CD3CD4_T_cells_count | post_CD3_T_cells	B	5_genes_B
612	612	4	CD4CD25CD127low_T_cells_DV | post_absolute_CD19_B_cells_count | post_absolute_CD3CD4_T_cells_count | post_CD3_T_cells	A	4_genes_A
613	613	4	CD4CD25CD127low_T_cells_DV | post_absolute_CD19_B_cells_count | post_absolute_CD3CD4_T_cells_count | post_CD3_T_cells	A	4_genes_A
614	614	4	CD4CD25CD127low_T_cells_DV | post_absolute_CD19_B_cells_count | post_absolute_CD3CD4_T_cells_count | post_CD3_T_cells	A	4_genes_A
615	615	4	CD4CD25CD127low_T_cells_DV | post_absolute_CD19_B_cells_count | post_absolute_CD3CD4_T_cells_count | post_CD3_T_cells	A	4_genes_A
616	616	4	CD4CD25CD127low_T_cells_DV | post_absolute_CD19_B_cells_count | post_absolute_CD3CD4_T_cells_count | post_CD3_T_cells	A	4_genes_A
617	617	9	absolute_CD19_B_cells_count_DV | absolute_CD3CD4_T_cells_count_DV | absolute_CD3CD8_T_cells_count_DV | CD4CD25CD127low_T_cells_DV | PD1CD8_DV | post_absolute_CD19_B_cells_count | post_absolute_CD3CD4_T_cells_count | post_CD3_T_cells | post_CD3CD4_T_cells	F	9_genes_F
618	618	4	CD4CD25CD127low_T_cells_DV | post_absolute_CD19_B_cells_count | post_absolute_CD3CD4_T_cells_count | post_CD3_T_cells	A	4_genes_A
619	619	4	CD4CD25CD127low_T_cells_DV | post_absolute_CD19_B_cells_count | post_absolute_CD3CD4_T_cells_count | post_CD3_T_cells	A	4_genes_A
620	620	4	CD4CD25CD127low_T_cells_DV | post_absolute_CD19_B_cells_count | post_absolute_CD3CD4_T_cells_count | post_CD3_T_cells	A	4_genes_A
621	621	0		C	0_genes_C
622	622	4	CD4CD25CD127low_T_cells_DV | post_absolute_CD19_B_cells_count | post_absolute_CD3CD4_T_cells_count | post_CD3_T_cells	A	4_genes_A
623	623	4	CD4CD25CD127low_T_cells_DV | post_absolute_CD19_B_cells_count | post_absolute_CD3CD4_T_cells_count | post_CD3_T_cells	A	4_genes_A
624	624	4	CD4CD25CD127low_T_cells_DV | post_absolute_CD19_B_cells_count | post_absolute_CD3CD4_T_cells_count | post_CD3_T_cells	A	4_genes_A
625	625	4	CD4CD25CD127low_T_cells_DV | post_absolute_CD19_B_cells_count | post_absolute_CD3CD4_T_cells_count | post_CD3_T_cells	A	4_genes_A
626	626	0		C	0_genes_C
627	627	8	absolute_CD19_B_cells_count_DV | absolute_CD3CD4_T_cells_count_DV | absolute_CD3CD8_T_cells_count_DV | CD4CD25CD127low_T_cells_DV | post_absolute_CD19_B_cells_count | post_absolute_CD3CD4_T_cells_count | post_CD3_T_cells | post_CD3CD4_T_cells	D	8_genes_D
628	628	4	CD4CD25CD127low_T_cells_DV | post_absolute_CD19_B_cells_count | post_absolute_CD3CD4_T_cells_count | post_CD3_T_cells	A	4_genes_A
629	629	4	CD4CD25CD127low_T_cells_DV | post_absolute_CD19_B_cells_count | post_absolute_CD3CD4_T_cells_count | post_CD3_T_cells	A	4_genes_A
630	630	4	CD4CD25CD127low_T_cells_DV | post_absolute_CD19_B_cells_count | post_absolute_CD3CD4_T_cells_count | post_CD3_T_cells	A	4_genes_A
631	631	4	CD4CD25CD127low_T_cells_DV | post_absolute_CD19_B_cells_count | post_absolute_CD3CD4_T_cells_count | post_CD3_T_cells	A	4_genes_A
632	632	8	absolute_CD19_B_cells_count_DV | absolute_CD3CD4_T_cells_count_DV | absolute_CD3CD8_T_cells_count_DV | CD4CD25CD127low_T_cells_DV | post_absolute_CD19_B_cells_count | post_absolute_CD3CD4_T_cells_count | post_CD3_T_cells | post_CD3CD4_T_cells	D	8_genes_D
633	633	4	CD4CD25CD127low_T_cells_DV | post_absolute_CD19_B_cells_count | post_absolute_CD3CD4_T_cells_count | post_CD3_T_cells	A	4_genes_A
634	634	4	CD4CD25CD127low_T_cells_DV | post_absolute_CD19_B_cells_count | post_absolute_CD3CD4_T_cells_count | post_CD3_T_cells	A	4_genes_A
635	635	4	CD4CD25CD127low_T_cells_DV | post_absolute_CD19_B_cells_count | post_absolute_CD3CD4_T_cells_count | post_CD3_T_cells	A	4_genes_A
636	636	4	CD4CD25CD127low_T_cells_DV | post_absolute_CD19_B_cells_count | post_absolute_CD3CD4_T_cells_count | post_CD3_T_cells	A	4_genes_A
637	637	5	absolute_CD3CD4_T_cells_count_DV | CD4CD25CD127low_T_cells_DV | post_absolute_CD19_B_cells_count | post_absolute_CD3CD4_T_cells_count | post_CD3_T_cells	B	5_genes_B
638	638	4	CD4CD25CD127low_T_cells_DV | post_absolute_CD19_B_cells_count | post_absolute_CD3CD4_T_cells_count | post_CD3_T_cells	A	4_genes_A
639	639	4	CD4CD25CD127low_T_cells_DV | post_absolute_CD19_B_cells_count | post_absolute_CD3CD4_T_cells_count | post_CD3_T_cells	A	4_genes_A
640	640	4	CD4CD25CD127low_T_cells_DV | post_absolute_CD19_B_cells_count | post_absolute_CD3CD4_T_cells_count | post_CD3_T_cells	A	4_genes_A
641	641	4	CD4CD25CD127low_T_cells_DV | post_absolute_CD19_B_cells_count | post_absolute_CD3CD4_T_cells_count | post_CD3_T_cells	A	4_genes_A
642	642	5	absolute_CD3CD4_T_cells_count_DV | CD4CD25CD127low_T_cells_DV | post_absolute_CD19_B_cells_count | post_absolute_CD3CD4_T_cells_count | post_CD3_T_cells	B	5_genes_B
643	643	0		C	0_genes_C
644	644	5	absolute_CD3CD4_T_cells_count_DV | CD4CD25CD127low_T_cells_DV | post_absolute_CD19_B_cells_count | post_absolute_CD3CD4_T_cells_count | post_CD3_T_cells	B	5_genes_B
645	645	4	CD4CD25CD127low_T_cells_DV | post_absolute_CD19_B_cells_count | post_absolute_CD3CD4_T_cells_count | post_CD3_T_cells	A	4_genes_A
646	646	5	absolute_CD3CD4_T_cells_count_DV | CD4CD25CD127low_T_cells_DV | post_absolute_CD19_B_cells_count | post_absolute_CD3CD4_T_cells_count | post_CD3_T_cells	B	5_genes_B
647	647	4	CD4CD25CD127low_T_cells_DV | post_absolute_CD19_B_cells_count | post_absolute_CD3CD4_T_cells_count | post_CD3_T_cells	A	4_genes_A
648	648	4	CD4CD25CD127low_T_cells_DV | post_absolute_CD19_B_cells_count | post_absolute_CD3CD4_T_cells_count | post_CD3_T_cells	A	4_genes_A
649	649	4	CD4CD25CD127low_T_cells_DV | post_absolute_CD19_B_cells_count | post_absolute_CD3CD4_T_cells_count | post_CD3_T_cells	A	4_genes_A
650	650	4	CD4CD25CD127low_T_cells_DV | post_absolute_CD19_B_cells_count | post_absolute_CD3CD4_T_cells_count | post_CD3_T_cells	A	4_genes_A
651	651	4	CD4CD25CD127low_T_cells_DV | post_absolute_CD19_B_cells_count | post_absolute_CD3CD4_T_cells_count | post_CD3_T_cells	A	4_genes_A
652	652	2	CD4CD25CD127low_T_cells_DV | post_absolute_CD19_B_cells_count	E	2_genes_E
653	653	4	CD4CD25CD127low_T_cells_DV | post_absolute_CD19_B_cells_count | post_absolute_CD3CD4_T_cells_count | post_CD3_T_cells	A	4_genes_A
654	654	5	absolute_CD3CD4_T_cells_count_DV | CD4CD25CD127low_T_cells_DV | post_absolute_CD19_B_cells_count | post_absolute_CD3CD4_T_cells_count | post_CD3_T_cells	B	5_genes_B
655	655	2	CD4CD25CD127low_T_cells_DV | post_absolute_CD19_B_cells_count	E	2_genes_E
656	656	5	absolute_CD3CD4_T_cells_count_DV | CD4CD25CD127low_T_cells_DV | post_absolute_CD19_B_cells_count | post_absolute_CD3CD4_T_cells_count | post_CD3_T_cells	B	5_genes_B
657	657	2	CD4CD25CD127low_T_cells_DV | post_absolute_CD19_B_cells_count	E	2_genes_E
658	658	4	CD4CD25CD127low_T_cells_DV | post_absolute_CD19_B_cells_count | post_absolute_CD3CD4_T_cells_count | post_CD3_T_cells	A	4_genes_A
659	659	4	CD4CD25CD127low_T_cells_DV | post_absolute_CD19_B_cells_count | post_absolute_CD3CD4_T_cells_count | post_CD3_T_cells	A	4_genes_A
660	660	0		C	0_genes_C
661	661	4	CD4CD25CD127low_T_cells_DV | post_absolute_CD19_B_cells_count | post_absolute_CD3CD4_T_cells_count | post_CD3_T_cells	A	4_genes_A
662	662	4	CD4CD25CD127low_T_cells_DV | post_absolute_CD19_B_cells_count | post_absolute_CD3CD4_T_cells_count | post_CD3_T_cells	A	4_genes_A
663	663	4	CD4CD25CD127low_T_cells_DV | post_absolute_CD19_B_cells_count | post_absolute_CD3CD4_T_cells_count | post_CD3_T_cells	A	4_genes_A
664	664	4	CD4CD25CD127low_T_cells_DV | post_absolute_CD19_B_cells_count | post_absolute_CD3CD4_T_cells_count | post_CD3_T_cells	A	4_genes_A
665	665	2	CD4CD25CD127low_T_cells_DV | post_absolute_CD19_B_cells_count	E	2_genes_E
666	666	4	CD4CD25CD127low_T_cells_DV | post_absolute_CD19_B_cells_count | post_absolute_CD3CD4_T_cells_count | post_CD3_T_cells	A	4_genes_A
667	667	4	CD4CD25CD127low_T_cells_DV | post_absolute_CD19_B_cells_count | post_absolute_CD3CD4_T_cells_count | post_CD3_T_cells	A	4_genes_A
668	668	4	CD4CD25CD127low_T_cells_DV | post_absolute_CD19_B_cells_count | post_absolute_CD3CD4_T_cells_count | post_CD3_T_cells	A	4_genes_A
669	669	4	CD4CD25CD127low_T_cells_DV | post_absolute_CD19_B_cells_count | post_absolute_CD3CD4_T_cells_count | post_CD3_T_cells	A	4_genes_A
670	670	4	CD4CD25CD127low_T_cells_DV | post_absolute_CD19_B_cells_count | post_absolute_CD3CD4_T_cells_count | post_CD3_T_cells	A	4_genes_A
671	671	4	CD4CD25CD127low_T_cells_DV | post_absolute_CD19_B_cells_count | post_absolute_CD3CD4_T_cells_count | post_CD3_T_cells	A	4_genes_A
672	672	4	CD4CD25CD127low_T_cells_DV | post_absolute_CD19_B_cells_count | post_absolute_CD3CD4_T_cells_count | post_CD3_T_cells	A	4_genes_A
673	673	4	CD4CD25CD127low_T_cells_DV | post_absolute_CD19_B_cells_count | post_absolute_CD3CD4_T_cells_count | post_CD3_T_cells	A	4_genes_A
674	674	0		C	0_genes_C
675	675	0		C	0_genes_C
676	676	4	CD4CD25CD127low_T_cells_DV | post_absolute_CD19_B_cells_count | post_absolute_CD3CD4_T_cells_count | post_CD3_T_cells	A	4_genes_A
677	677	4	CD4CD25CD127low_T_cells_DV | post_absolute_CD19_B_cells_count | post_absolute_CD3CD4_T_cells_count | post_CD3_T_cells	A	4_genes_A
678	678	0		C	0_genes_C
679	679	4	CD4CD25CD127low_T_cells_DV | post_absolute_CD19_B_cells_count | post_absolute_CD3CD4_T_cells_count | post_CD3_T_cells	A	4_genes_A
680	680	5	absolute_CD3CD4_T_cells_count_DV | CD4CD25CD127low_T_cells_DV | post_absolute_CD19_B_cells_count | post_absolute_CD3CD4_T_cells_count | post_CD3_T_cells	B	5_genes_B
681	681	4	CD4CD25CD127low_T_cells_DV | post_absolute_CD19_B_cells_count | post_absolute_CD3CD4_T_cells_count | post_CD3_T_cells	A	4_genes_A
682	682	0		C	0_genes_C
683	683	5	absolute_CD3CD4_T_cells_count_DV | CD4CD25CD127low_T_cells_DV | post_absolute_CD19_B_cells_count | post_absolute_CD3CD4_T_cells_count | post_CD3_T_cells	B	5_genes_B
684	684	0		C	0_genes_C
685	685	4	CD4CD25CD127low_T_cells_DV | post_absolute_CD19_B_cells_count | post_absolute_CD3CD4_T_cells_count | post_CD3_T_cells	A	4_genes_A
686	686	0		C	0_genes_C
687	687	8	absolute_CD19_B_cells_count_DV | absolute_CD3CD4_T_cells_count_DV | absolute_CD3CD8_T_cells_count_DV | CD4CD25CD127low_T_cells_DV | post_absolute_CD19_B_cells_count | post_absolute_CD3CD4_T_cells_count | post_CD3_T_cells | post_CD3CD4_T_cells	D	8_genes_D
688	688	4	CD4CD25CD127low_T_cells_DV | post_absolute_CD19_B_cells_count | post_absolute_CD3CD4_T_cells_count | post_CD3_T_cells	A	4_genes_A
689	689	4	CD4CD25CD127low_T_cells_DV | post_absolute_CD19_B_cells_count | post_absolute_CD3CD4_T_cells_count | post_CD3_T_cells	A	4_genes_A
690	690	4	CD4CD25CD127low_T_cells_DV | post_absolute_CD19_B_cells_count | post_absolute_CD3CD4_T_cells_count | post_CD3_T_cells	A	4_genes_A
691	691	4	CD4CD25CD127low_T_cells_DV | post_absolute_CD19_B_cells_count | post_absolute_CD3CD4_T_cells_count | post_CD3_T_cells	A	4_genes_A
692	692	5	absolute_CD3CD4_T_cells_count_DV | CD4CD25CD127low_T_cells_DV | post_absolute_CD19_B_cells_count | post_absolute_CD3CD4_T_cells_count | post_CD3_T_cells	B	5_genes_B
693	693	4	CD4CD25CD127low_T_cells_DV | post_absolute_CD19_B_cells_count | post_absolute_CD3CD4_T_cells_count | post_CD3_T_cells	A	4_genes_A
694	694	4	CD4CD25CD127low_T_cells_DV | post_absolute_CD19_B_cells_count | post_absolute_CD3CD4_T_cells_count | post_CD3_T_cells	A	4_genes_A
695	695	2	CD4CD25CD127low_T_cells_DV | post_absolute_CD19_B_cells_count	E	2_genes_E
696	696	4	CD4CD25CD127low_T_cells_DV | post_absolute_CD19_B_cells_count | post_absolute_CD3CD4_T_cells_count | post_CD3_T_cells	A	4_genes_A
697	697	4	CD4CD25CD127low_T_cells_DV | post_absolute_CD19_B_cells_count | post_absolute_CD3CD4_T_cells_count | post_CD3_T_cells	A	4_genes_A
698	698	4	CD4CD25CD127low_T_cells_DV | post_absolute_CD19_B_cells_count | post_absolute_CD3CD4_T_cells_count | post_CD3_T_cells	A	4_genes_A
699	699	4	CD4CD25CD127low_T_cells_DV | post_absolute_CD19_B_cells_count | post_absolute_CD3CD4_T_cells_count | post_CD3_T_cells	A	4_genes_A
700	700	4	CD4CD25CD127low_T_cells_DV | post_absolute_CD19_B_cells_count | post_absolute_CD3CD4_T_cells_count | post_CD3_T_cells	A	4_genes_A
701	701	4	CD4CD25CD127low_T_cells_DV | post_absolute_CD19_B_cells_count | post_absolute_CD3CD4_T_cells_count | post_CD3_T_cells	A	4_genes_A
702	702	4	CD4CD25CD127low_T_cells_DV | post_absolute_CD19_B_cells_count | post_absolute_CD3CD4_T_cells_count | post_CD3_T_cells	A	4_genes_A
703	703	5	absolute_CD3CD4_T_cells_count_DV | CD4CD25CD127low_T_cells_DV | post_absolute_CD19_B_cells_count | post_absolute_CD3CD4_T_cells_count | post_CD3_T_cells	B	5_genes_B
704	704	0		C	0_genes_C
705	705	4	CD4CD25CD127low_T_cells_DV | post_absolute_CD19_B_cells_count | post_absolute_CD3CD4_T_cells_count | post_CD3_T_cells	A	4_genes_A
706	706	4	CD4CD25CD127low_T_cells_DV | post_absolute_CD19_B_cells_count | post_absolute_CD3CD4_T_cells_count | post_CD3_T_cells	A	4_genes_A
707	707	4	CD4CD25CD127low_T_cells_DV | post_absolute_CD19_B_cells_count | post_absolute_CD3CD4_T_cells_count | post_CD3_T_cells	A	4_genes_A
708	708	8	absolute_CD19_B_cells_count_DV | absolute_CD3CD4_T_cells_count_DV | absolute_CD3CD8_T_cells_count_DV | CD4CD25CD127low_T_cells_DV | post_absolute_CD19_B_cells_count | post_absolute_CD3CD4_T_cells_count | post_CD3_T_cells | post_CD3CD4_T_cells	D	8_genes_D
709	709	4	CD4CD25CD127low_T_cells_DV | post_absolute_CD19_B_cells_count | post_absolute_CD3CD4_T_cells_count | post_CD3_T_cells	A	4_genes_A
710	710	0		C	0_genes_C
711	711	4	CD4CD25CD127low_T_cells_DV | post_absolute_CD19_B_cells_count | post_absolute_CD3CD4_T_cells_count | post_CD3_T_cells	A	4_genes_A
712	712	4	CD4CD25CD127low_T_cells_DV | post_absolute_CD19_B_cells_count | post_absolute_CD3CD4_T_cells_count | post_CD3_T_cells	A	4_genes_A
713	713	8	absolute_CD19_B_cells_count_DV | absolute_CD3CD4_T_cells_count_DV | absolute_CD3CD8_T_cells_count_DV | CD4CD25CD127low_T_cells_DV | post_absolute_CD19_B_cells_count | post_absolute_CD3CD4_T_cells_count | post_CD3_T_cells | post_CD3CD4_T_cells	D	8_genes_D
714	714	8	absolute_CD19_B_cells_count_DV | absolute_CD3CD4_T_cells_count_DV | absolute_CD3CD8_T_cells_count_DV | CD4CD25CD127low_T_cells_DV | post_absolute_CD19_B_cells_count | post_absolute_CD3CD4_T_cells_count | post_CD3_T_cells | post_CD3CD4_T_cells	D	8_genes_D
715	715	8	absolute_CD19_B_cells_count_DV | absolute_CD3CD4_T_cells_count_DV | absolute_CD3CD8_T_cells_count_DV | CD4CD25CD127low_T_cells_DV | post_absolute_CD19_B_cells_count | post_absolute_CD3CD4_T_cells_count | post_CD3_T_cells | post_CD3CD4_T_cells	D	8_genes_D
716	716	4	CD4CD25CD127low_T_cells_DV | post_absolute_CD19_B_cells_count | post_absolute_CD3CD4_T_cells_count | post_CD3_T_cells	A	4_genes_A
717	717	5	absolute_CD3CD4_T_cells_count_DV | CD4CD25CD127low_T_cells_DV | post_absolute_CD19_B_cells_count | post_absolute_CD3CD4_T_cells_count | post_CD3_T_cells	B	5_genes_B
718	718	5	absolute_CD3CD4_T_cells_count_DV | CD4CD25CD127low_T_cells_DV | post_absolute_CD19_B_cells_count | post_absolute_CD3CD4_T_cells_count | post_CD3_T_cells	B	5_genes_B
719	719	4	CD4CD25CD127low_T_cells_DV | post_absolute_CD19_B_cells_count | post_absolute_CD3CD4_T_cells_count | post_CD3_T_cells	A	4_genes_A
720	720	4	CD4CD25CD127low_T_cells_DV | post_absolute_CD19_B_cells_count | post_absolute_CD3CD4_T_cells_count | post_CD3_T_cells	A	4_genes_A
721	721	4	CD4CD25CD127low_T_cells_DV | post_absolute_CD19_B_cells_count | post_absolute_CD3CD4_T_cells_count | post_CD3_T_cells	A	4_genes_A
722	722	4	CD4CD25CD127low_T_cells_DV | post_absolute_CD19_B_cells_count | post_absolute_CD3CD4_T_cells_count | post_CD3_T_cells	A	4_genes_A
723	723	4	CD4CD25CD127low_T_cells_DV | post_absolute_CD19_B_cells_count | post_absolute_CD3CD4_T_cells_count | post_CD3_T_cells	A	4_genes_A
724	724	4	CD4CD25CD127low_T_cells_DV | post_absolute_CD19_B_cells_count | post_absolute_CD3CD4_T_cells_count | post_CD3_T_cells	A	4_genes_A
725	725	4	CD4CD25CD127low_T_cells_DV | post_absolute_CD19_B_cells_count | post_absolute_CD3CD4_T_cells_count | post_CD3_T_cells	A	4_genes_A
726	726	0		C	0_genes_C
727	727	4	CD4CD25CD127low_T_cells_DV | post_absolute_CD19_B_cells_count | post_absolute_CD3CD4_T_cells_count | post_CD3_T_cells	A	4_genes_A
728	728	0		C	0_genes_C
729	729	0		C	0_genes_C
730	730	4	CD4CD25CD127low_T_cells_DV | post_absolute_CD19_B_cells_count | post_absolute_CD3CD4_T_cells_count | post_CD3_T_cells	A	4_genes_A
731	731	8	absolute_CD19_B_cells_count_DV | absolute_CD3CD4_T_cells_count_DV | absolute_CD3CD8_T_cells_count_DV | CD4CD25CD127low_T_cells_DV | post_absolute_CD19_B_cells_count | post_absolute_CD3CD4_T_cells_count | post_CD3_T_cells | post_CD3CD4_T_cells	D	8_genes_D
732	732	4	CD4CD25CD127low_T_cells_DV | post_absolute_CD19_B_cells_count | post_absolute_CD3CD4_T_cells_count | post_CD3_T_cells	A	4_genes_A
733	733	5	absolute_CD3CD4_T_cells_count_DV | CD4CD25CD127low_T_cells_DV | post_absolute_CD19_B_cells_count | post_absolute_CD3CD4_T_cells_count | post_CD3_T_cells	B	5_genes_B
734	734	4	CD4CD25CD127low_T_cells_DV | post_absolute_CD19_B_cells_count | post_absolute_CD3CD4_T_cells_count | post_CD3_T_cells	A	4_genes_A
735	735	4	CD4CD25CD127low_T_cells_DV | post_absolute_CD19_B_cells_count | post_absolute_CD3CD4_T_cells_count | post_CD3_T_cells	A	4_genes_A
736	736	4	CD4CD25CD127low_T_cells_DV | post_absolute_CD19_B_cells_count | post_absolute_CD3CD4_T_cells_count | post_CD3_T_cells	A	4_genes_A
737	737	4	CD4CD25CD127low_T_cells_DV | post_absolute_CD19_B_cells_count | post_absolute_CD3CD4_T_cells_count | post_CD3_T_cells	A	4_genes_A
738	738	2	CD4CD25CD127low_T_cells_DV | post_absolute_CD19_B_cells_count	E	2_genes_E
739	739	4	CD4CD25CD127low_T_cells_DV | post_absolute_CD19_B_cells_count | post_absolute_CD3CD4_T_cells_count | post_CD3_T_cells	A	4_genes_A
740	740	4	CD4CD25CD127low_T_cells_DV | post_absolute_CD19_B_cells_count | post_absolute_CD3CD4_T_cells_count | post_CD3_T_cells	A	4_genes_A
741	741	4	CD4CD25CD127low_T_cells_DV | post_absolute_CD19_B_cells_count | post_absolute_CD3CD4_T_cells_count | post_CD3_T_cells	A	4_genes_A
742	742	8	absolute_CD19_B_cells_count_DV | absolute_CD3CD4_T_cells_count_DV | absolute_CD3CD8_T_cells_count_DV | CD4CD25CD127low_T_cells_DV | post_absolute_CD19_B_cells_count | post_absolute_CD3CD4_T_cells_count | post_CD3_T_cells | post_CD3CD4_T_cells	D	8_genes_D
743	743	4	CD4CD25CD127low_T_cells_DV | post_absolute_CD19_B_cells_count | post_absolute_CD3CD4_T_cells_count | post_CD3_T_cells	A	4_genes_A
744	744	4	CD4CD25CD127low_T_cells_DV | post_absolute_CD19_B_cells_count | post_absolute_CD3CD4_T_cells_count | post_CD3_T_cells	A	4_genes_A
745	745	8	absolute_CD19_B_cells_count_DV | absolute_CD3CD4_T_cells_count_DV | absolute_CD3CD8_T_cells_count_DV | CD4CD25CD127low_T_cells_DV | post_absolute_CD19_B_cells_count | post_absolute_CD3CD4_T_cells_count | post_CD3_T_cells | post_CD3CD4_T_cells	D	8_genes_D
746	746	5	absolute_CD3CD4_T_cells_count_DV | CD4CD25CD127low_T_cells_DV | post_absolute_CD19_B_cells_count | post_absolute_CD3CD4_T_cells_count | post_CD3_T_cells	B	5_genes_B
747	747	0		C	0_genes_C
748	748	2	CD4CD25CD127low_T_cells_DV | post_absolute_CD19_B_cells_count	E	2_genes_E
749	749	2	CD4CD25CD127low_T_cells_DV | post_absolute_CD19_B_cells_count	E	2_genes_E
750	750	4	CD4CD25CD127low_T_cells_DV | post_absolute_CD19_B_cells_count | post_absolute_CD3CD4_T_cells_count | post_CD3_T_cells	A	4_genes_A
751	751	4	CD4CD25CD127low_T_cells_DV | post_absolute_CD19_B_cells_count | post_absolute_CD3CD4_T_cells_count | post_CD3_T_cells	A	4_genes_A
752	752	4	CD4CD25CD127low_T_cells_DV | post_absolute_CD19_B_cells_count | post_absolute_CD3CD4_T_cells_count | post_CD3_T_cells	A	4_genes_A
753	753	4	CD4CD25CD127low_T_cells_DV | post_absolute_CD19_B_cells_count | post_absolute_CD3CD4_T_cells_count | post_CD3_T_cells	A	4_genes_A
754	754	4	CD4CD25CD127low_T_cells_DV | post_absolute_CD19_B_cells_count | post_absolute_CD3CD4_T_cells_count | post_CD3_T_cells	A	4_genes_A
755	755	0		C	0_genes_C
756	756	4	CD4CD25CD127low_T_cells_DV | post_absolute_CD19_B_cells_count | post_absolute_CD3CD4_T_cells_count | post_CD3_T_cells	A	4_genes_A
757	757	0		C	0_genes_C
758	758	4	CD4CD25CD127low_T_cells_DV | post_absolute_CD19_B_cells_count | post_absolute_CD3CD4_T_cells_count | post_CD3_T_cells	A	4_genes_A
759	759	2	CD4CD25CD127low_T_cells_DV | post_absolute_CD19_B_cells_count	E	2_genes_E
760	760	4	CD4CD25CD127low_T_cells_DV | post_absolute_CD19_B_cells_count | post_absolute_CD3CD4_T_cells_count | post_CD3_T_cells	A	4_genes_A
761	761	4	CD4CD25CD127low_T_cells_DV | post_absolute_CD19_B_cells_count | post_absolute_CD3CD4_T_cells_count | post_CD3_T_cells	A	4_genes_A
762	762	4	CD4CD25CD127low_T_cells_DV | post_absolute_CD19_B_cells_count | post_absolute_CD3CD4_T_cells_count | post_CD3_T_cells	A	4_genes_A
763	763	4	CD4CD25CD127low_T_cells_DV | post_absolute_CD19_B_cells_count | post_absolute_CD3CD4_T_cells_count | post_CD3_T_cells	A	4_genes_A
764	764	0		C	0_genes_C
765	765	4	CD4CD25CD127low_T_cells_DV | post_absolute_CD19_B_cells_count | post_absolute_CD3CD4_T_cells_count | post_CD3_T_cells	A	4_genes_A
766	766	4	CD4CD25CD127low_T_cells_DV | post_absolute_CD19_B_cells_count | post_absolute_CD3CD4_T_cells_count | post_CD3_T_cells	A	4_genes_A
767	767	4	CD4CD25CD127low_T_cells_DV | post_absolute_CD19_B_cells_count | post_absolute_CD3CD4_T_cells_count | post_CD3_T_cells	A	4_genes_A
768	768	2	CD4CD25CD127low_T_cells_DV | post_absolute_CD19_B_cells_count	E	2_genes_E
769	769	4	CD4CD25CD127low_T_cells_DV | post_absolute_CD19_B_cells_count | post_absolute_CD3CD4_T_cells_count | post_CD3_T_cells	A	4_genes_A
770	770	4	CD4CD25CD127low_T_cells_DV | post_absolute_CD19_B_cells_count | post_absolute_CD3CD4_T_cells_count | post_CD3_T_cells	A	4_genes_A
771	771	4	CD4CD25CD127low_T_cells_DV | post_absolute_CD19_B_cells_count | post_absolute_CD3CD4_T_cells_count | post_CD3_T_cells	A	4_genes_A
772	772	4	CD4CD25CD127low_T_cells_DV | post_absolute_CD19_B_cells_count | post_absolute_CD3CD4_T_cells_count | post_CD3_T_cells	A	4_genes_A
773	773	4	CD4CD25CD127low_T_cells_DV | post_absolute_CD19_B_cells_count | post_absolute_CD3CD4_T_cells_count | post_CD3_T_cells	A	4_genes_A
774	774	4	CD4CD25CD127low_T_cells_DV | post_absolute_CD19_B_cells_count | post_absolute_CD3CD4_T_cells_count | post_CD3_T_cells	A	4_genes_A
775	775	8	absolute_CD19_B_cells_count_DV | absolute_CD3CD4_T_cells_count_DV | absolute_CD3CD8_T_cells_count_DV | CD4CD25CD127low_T_cells_DV | post_absolute_CD19_B_cells_count | post_absolute_CD3CD4_T_cells_count | post_CD3_T_cells | post_CD3CD4_T_cells	D	8_genes_D
776	776	0		C	0_genes_C
777	777	2	CD4CD25CD127low_T_cells_DV | post_absolute_CD19_B_cells_count	E	2_genes_E
778	778	5	absolute_CD3CD4_T_cells_count_DV | CD4CD25CD127low_T_cells_DV | post_absolute_CD19_B_cells_count | post_absolute_CD3CD4_T_cells_count | post_CD3_T_cells	B	5_genes_B
779	779	4	CD4CD25CD127low_T_cells_DV | post_absolute_CD19_B_cells_count | post_absolute_CD3CD4_T_cells_count | post_CD3_T_cells	A	4_genes_A
780	780	0		C	0_genes_C
781	781	0		C	0_genes_C
782	782	0		C	0_genes_C
783	783	5	absolute_CD3CD4_T_cells_count_DV | CD4CD25CD127low_T_cells_DV | post_absolute_CD19_B_cells_count | post_absolute_CD3CD4_T_cells_count | post_CD3_T_cells	B	5_genes_B
784	784	4	CD4CD25CD127low_T_cells_DV | post_absolute_CD19_B_cells_count | post_absolute_CD3CD4_T_cells_count | post_CD3_T_cells	A	4_genes_A
785	785	4	CD4CD25CD127low_T_cells_DV | post_absolute_CD19_B_cells_count | post_absolute_CD3CD4_T_cells_count | post_CD3_T_cells	A	4_genes_A
786	786	4	CD4CD25CD127low_T_cells_DV | post_absolute_CD19_B_cells_count | post_absolute_CD3CD4_T_cells_count | post_CD3_T_cells	A	4_genes_A
787	787	4	CD4CD25CD127low_T_cells_DV | post_absolute_CD19_B_cells_count | post_absolute_CD3CD4_T_cells_count | post_CD3_T_cells	A	4_genes_A
788	788	4	CD4CD25CD127low_T_cells_DV | post_absolute_CD19_B_cells_count | post_absolute_CD3CD4_T_cells_count | post_CD3_T_cells	A	4_genes_A
789	789	8	absolute_CD19_B_cells_count_DV | absolute_CD3CD4_T_cells_count_DV | absolute_CD3CD8_T_cells_count_DV | CD4CD25CD127low_T_cells_DV | post_absolute_CD19_B_cells_count | post_absolute_CD3CD4_T_cells_count | post_CD3_T_cells | post_CD3CD4_T_cells	D	8_genes_D
790	790	8	absolute_CD19_B_cells_count_DV | absolute_CD3CD4_T_cells_count_DV | absolute_CD3CD8_T_cells_count_DV | CD4CD25CD127low_T_cells_DV | post_absolute_CD19_B_cells_count | post_absolute_CD3CD4_T_cells_count | post_CD3_T_cells | post_CD3CD4_T_cells	D	8_genes_D
791	791	4	CD4CD25CD127low_T_cells_DV | post_absolute_CD19_B_cells_count | post_absolute_CD3CD4_T_cells_count | post_CD3_T_cells	A	4_genes_A
792	792	8	absolute_CD19_B_cells_count_DV | absolute_CD3CD4_T_cells_count_DV | absolute_CD3CD8_T_cells_count_DV | CD4CD25CD127low_T_cells_DV | post_absolute_CD19_B_cells_count | post_absolute_CD3CD4_T_cells_count | post_CD3_T_cells | post_CD3CD4_T_cells	D	8_genes_D
793	793	4	CD4CD25CD127low_T_cells_DV | post_absolute_CD19_B_cells_count | post_absolute_CD3CD4_T_cells_count | post_CD3_T_cells	A	4_genes_A
794	794	5	absolute_CD3CD4_T_cells_count_DV | CD4CD25CD127low_T_cells_DV | post_absolute_CD19_B_cells_count | post_absolute_CD3CD4_T_cells_count | post_CD3_T_cells	B	5_genes_B
795	795	5	absolute_CD3CD4_T_cells_count_DV | CD4CD25CD127low_T_cells_DV | post_absolute_CD19_B_cells_count | post_absolute_CD3CD4_T_cells_count | post_CD3_T_cells	B	5_genes_B
796	796	4	CD4CD25CD127low_T_cells_DV | post_absolute_CD19_B_cells_count | post_absolute_CD3CD4_T_cells_count | post_CD3_T_cells	A	4_genes_A
797	797	4	CD4CD25CD127low_T_cells_DV | post_absolute_CD19_B_cells_count | post_absolute_CD3CD4_T_cells_count | post_CD3_T_cells	A	4_genes_A
798	798	4	CD4CD25CD127low_T_cells_DV | post_absolute_CD19_B_cells_count | post_absolute_CD3CD4_T_cells_count | post_CD3_T_cells	A	4_genes_A
799	799	4	CD4CD25CD127low_T_cells_DV | post_absolute_CD19_B_cells_count | post_absolute_CD3CD4_T_cells_count | post_CD3_T_cells	A	4_genes_A
800	800	4	CD4CD25CD127low_T_cells_DV | post_absolute_CD19_B_cells_count | post_absolute_CD3CD4_T_cells_count | post_CD3_T_cells	A	4_genes_A
801	801	4	CD4CD25CD127low_T_cells_DV | post_absolute_CD19_B_cells_count | post_absolute_CD3CD4_T_cells_count | post_CD3_T_cells	A	4_genes_A
802	802	4	CD4CD25CD127low_T_cells_DV | post_absolute_CD19_B_cells_count | post_absolute_CD3CD4_T_cells_count | post_CD3_T_cells	A	4_genes_A
803	803	0		C	0_genes_C
804	804	8	absolute_CD19_B_cells_count_DV | absolute_CD3CD4_T_cells_count_DV | absolute_CD3CD8_T_cells_count_DV | CD4CD25CD127low_T_cells_DV | post_absolute_CD19_B_cells_count | post_absolute_CD3CD4_T_cells_count | post_CD3_T_cells | post_CD3CD4_T_cells	D	8_genes_D
805	805	0		C	0_genes_C
806	806	4	CD4CD25CD127low_T_cells_DV | post_absolute_CD19_B_cells_count | post_absolute_CD3CD4_T_cells_count | post_CD3_T_cells	A	4_genes_A
807	807	4	CD4CD25CD127low_T_cells_DV | post_absolute_CD19_B_cells_count | post_absolute_CD3CD4_T_cells_count | post_CD3_T_cells	A	4_genes_A
808	808	8	absolute_CD19_B_cells_count_DV | absolute_CD3CD4_T_cells_count_DV | absolute_CD3CD8_T_cells_count_DV | CD4CD25CD127low_T_cells_DV | post_absolute_CD19_B_cells_count | post_absolute_CD3CD4_T_cells_count | post_CD3_T_cells | post_CD3CD4_T_cells	D	8_genes_D
809	809	8	absolute_CD19_B_cells_count_DV | absolute_CD3CD4_T_cells_count_DV | absolute_CD3CD8_T_cells_count_DV | CD4CD25CD127low_T_cells_DV | post_absolute_CD19_B_cells_count | post_absolute_CD3CD4_T_cells_count | post_CD3_T_cells | post_CD3CD4_T_cells	D	8_genes_D
810	810	4	CD4CD25CD127low_T_cells_DV | post_absolute_CD19_B_cells_count | post_absolute_CD3CD4_T_cells_count | post_CD3_T_cells	A	4_genes_A
811	811	2	CD4CD25CD127low_T_cells_DV | post_absolute_CD19_B_cells_count	E	2_genes_E
812	812	4	CD4CD25CD127low_T_cells_DV | post_absolute_CD19_B_cells_count | post_absolute_CD3CD4_T_cells_count | post_CD3_T_cells	A	4_genes_A
813	813	0		C	0_genes_C
814	814	4	CD4CD25CD127low_T_cells_DV | post_absolute_CD19_B_cells_count | post_absolute_CD3CD4_T_cells_count | post_CD3_T_cells	A	4_genes_A
815	815	0		C	0_genes_C
816	816	4	CD4CD25CD127low_T_cells_DV | post_absolute_CD19_B_cells_count | post_absolute_CD3CD4_T_cells_count | post_CD3_T_cells	A	4_genes_A
817	817	8	absolute_CD19_B_cells_count_DV | absolute_CD3CD4_T_cells_count_DV | absolute_CD3CD8_T_cells_count_DV | CD4CD25CD127low_T_cells_DV | post_absolute_CD19_B_cells_count | post_absolute_CD3CD4_T_cells_count | post_CD3_T_cells | post_CD3CD4_T_cells	D	8_genes_D
818	818	2	CD4CD25CD127low_T_cells_DV | post_absolute_CD19_B_cells_count	E	2_genes_E
819	819	4	CD4CD25CD127low_T_cells_DV | post_absolute_CD19_B_cells_count | post_absolute_CD3CD4_T_cells_count | post_CD3_T_cells	A	4_genes_A
820	820	4	CD4CD25CD127low_T_cells_DV | post_absolute_CD19_B_cells_count | post_absolute_CD3CD4_T_cells_count | post_CD3_T_cells	A	4_genes_A
821	821	5	absolute_CD3CD4_T_cells_count_DV | CD4CD25CD127low_T_cells_DV | post_absolute_CD19_B_cells_count | post_absolute_CD3CD4_T_cells_count | post_CD3_T_cells	B	5_genes_B
822	822	0		C	0_genes_C
823	823	4	CD4CD25CD127low_T_cells_DV | post_absolute_CD19_B_cells_count | post_absolute_CD3CD4_T_cells_count | post_CD3_T_cells	A	4_genes_A
824	824	4	CD4CD25CD127low_T_cells_DV | post_absolute_CD19_B_cells_count | post_absolute_CD3CD4_T_cells_count | post_CD3_T_cells	A	4_genes_A
825	825	4	CD4CD25CD127low_T_cells_DV | post_absolute_CD19_B_cells_count | post_absolute_CD3CD4_T_cells_count | post_CD3_T_cells	A	4_genes_A
826	826	4	CD4CD25CD127low_T_cells_DV | post_absolute_CD19_B_cells_count | post_absolute_CD3CD4_T_cells_count | post_CD3_T_cells	A	4_genes_A
827	827	4	CD4CD25CD127low_T_cells_DV | post_absolute_CD19_B_cells_count | post_absolute_CD3CD4_T_cells_count | post_CD3_T_cells	A	4_genes_A
828	828	5	absolute_CD3CD4_T_cells_count_DV | CD4CD25CD127low_T_cells_DV | post_absolute_CD19_B_cells_count | post_absolute_CD3CD4_T_cells_count | post_CD3_T_cells	B	5_genes_B
829	829	8	absolute_CD19_B_cells_count_DV | absolute_CD3CD4_T_cells_count_DV | absolute_CD3CD8_T_cells_count_DV | CD4CD25CD127low_T_cells_DV | post_absolute_CD19_B_cells_count | post_absolute_CD3CD4_T_cells_count | post_CD3_T_cells | post_CD3CD4_T_cells	D	8_genes_D
830	830	4	CD4CD25CD127low_T_cells_DV | post_absolute_CD19_B_cells_count | post_absolute_CD3CD4_T_cells_count | post_CD3_T_cells	A	4_genes_A
831	831	4	CD4CD25CD127low_T_cells_DV | post_absolute_CD19_B_cells_count | post_absolute_CD3CD4_T_cells_count | post_CD3_T_cells	A	4_genes_A
832	832	0		C	0_genes_C
833	833	4	CD4CD25CD127low_T_cells_DV | post_absolute_CD19_B_cells_count | post_absolute_CD3CD4_T_cells_count | post_CD3_T_cells	A	4_genes_A
834	834	0		C	0_genes_C
835	835	8	absolute_CD19_B_cells_count_DV | absolute_CD3CD4_T_cells_count_DV | absolute_CD3CD8_T_cells_count_DV | CD4CD25CD127low_T_cells_DV | post_absolute_CD19_B_cells_count | post_absolute_CD3CD4_T_cells_count | post_CD3_T_cells | post_CD3CD4_T_cells	D	8_genes_D
836	836	4	CD4CD25CD127low_T_cells_DV | post_absolute_CD19_B_cells_count | post_absolute_CD3CD4_T_cells_count | post_CD3_T_cells	A	4_genes_A
837	837	4	CD4CD25CD127low_T_cells_DV | post_absolute_CD19_B_cells_count | post_absolute_CD3CD4_T_cells_count | post_CD3_T_cells	A	4_genes_A
838	838	5	absolute_CD3CD4_T_cells_count_DV | CD4CD25CD127low_T_cells_DV | post_absolute_CD19_B_cells_count | post_absolute_CD3CD4_T_cells_count | post_CD3_T_cells	B	5_genes_B
839	839	2	CD4CD25CD127low_T_cells_DV | post_absolute_CD19_B_cells_count	E	2_genes_E
840	840	5	absolute_CD3CD4_T_cells_count_DV | CD4CD25CD127low_T_cells_DV | post_absolute_CD19_B_cells_count | post_absolute_CD3CD4_T_cells_count | post_CD3_T_cells	B	5_genes_B
841	841	5	absolute_CD3CD4_T_cells_count_DV | CD4CD25CD127low_T_cells_DV | post_absolute_CD19_B_cells_count | post_absolute_CD3CD4_T_cells_count | post_CD3_T_cells	B	5_genes_B
842	842	5	absolute_CD3CD4_T_cells_count_DV | CD4CD25CD127low_T_cells_DV | post_absolute_CD19_B_cells_count | post_absolute_CD3CD4_T_cells_count | post_CD3_T_cells	B	5_genes_B
843	843	0		C	0_genes_C
844	844	4	CD4CD25CD127low_T_cells_DV | post_absolute_CD19_B_cells_count | post_absolute_CD3CD4_T_cells_count | post_CD3_T_cells	A	4_genes_A
845	845	4	CD4CD25CD127low_T_cells_DV | post_absolute_CD19_B_cells_count | post_absolute_CD3CD4_T_cells_count | post_CD3_T_cells	A	4_genes_A
846	846	4	CD4CD25CD127low_T_cells_DV | post_absolute_CD19_B_cells_count | post_absolute_CD3CD4_T_cells_count | post_CD3_T_cells	A	4_genes_A
847	847	4	CD4CD25CD127low_T_cells_DV | post_absolute_CD19_B_cells_count | post_absolute_CD3CD4_T_cells_count | post_CD3_T_cells	A	4_genes_A
848	848	2	CD4CD25CD127low_T_cells_DV | post_absolute_CD19_B_cells_count	E	2_genes_E
849	849	2	CD4CD25CD127low_T_cells_DV | post_absolute_CD19_B_cells_count	E	2_genes_E
850	850	4	CD4CD25CD127low_T_cells_DV | post_absolute_CD19_B_cells_count | post_absolute_CD3CD4_T_cells_count | post_CD3_T_cells	A	4_genes_A
851	851	4	CD4CD25CD127low_T_cells_DV | post_absolute_CD19_B_cells_count | post_absolute_CD3CD4_T_cells_count | post_CD3_T_cells	A	4_genes_A
852	852	4	CD4CD25CD127low_T_cells_DV | post_absolute_CD19_B_cells_count | post_absolute_CD3CD4_T_cells_count | post_CD3_T_cells	A	4_genes_A
853	853	4	CD4CD25CD127low_T_cells_DV | post_absolute_CD19_B_cells_count | post_absolute_CD3CD4_T_cells_count | post_CD3_T_cells	A	4_genes_A
854	854	8	absolute_CD19_B_cells_count_DV | absolute_CD3CD4_T_cells_count_DV | absolute_CD3CD8_T_cells_count_DV | CD4CD25CD127low_T_cells_DV | post_absolute_CD19_B_cells_count | post_absolute_CD3CD4_T_cells_count | post_CD3_T_cells | post_CD3CD4_T_cells	D	8_genes_D
855	855	5	absolute_CD3CD4_T_cells_count_DV | CD4CD25CD127low_T_cells_DV | post_absolute_CD19_B_cells_count | post_absolute_CD3CD4_T_cells_count | post_CD3_T_cells	B	5_genes_B
856	856	4	CD4CD25CD127low_T_cells_DV | post_absolute_CD19_B_cells_count | post_absolute_CD3CD4_T_cells_count | post_CD3_T_cells	A	4_genes_A
857	857	0		C	0_genes_C
858	858	8	absolute_CD19_B_cells_count_DV | absolute_CD3CD4_T_cells_count_DV | absolute_CD3CD8_T_cells_count_DV | CD4CD25CD127low_T_cells_DV | post_absolute_CD19_B_cells_count | post_absolute_CD3CD4_T_cells_count | post_CD3_T_cells | post_CD3CD4_T_cells	D	8_genes_D
859	859	4	CD4CD25CD127low_T_cells_DV | post_absolute_CD19_B_cells_count | post_absolute_CD3CD4_T_cells_count | post_CD3_T_cells	A	4_genes_A
860	860	2	CD4CD25CD127low_T_cells_DV | post_absolute_CD19_B_cells_count	E	2_genes_E
861	861	5	absolute_CD3CD4_T_cells_count_DV | CD4CD25CD127low_T_cells_DV | post_absolute_CD19_B_cells_count | post_absolute_CD3CD4_T_cells_count | post_CD3_T_cells	B	5_genes_B
862	862	4	CD4CD25CD127low_T_cells_DV | post_absolute_CD19_B_cells_count | post_absolute_CD3CD4_T_cells_count | post_CD3_T_cells	A	4_genes_A
863	863	4	CD4CD25CD127low_T_cells_DV | post_absolute_CD19_B_cells_count | post_absolute_CD3CD4_T_cells_count | post_CD3_T_cells	A	4_genes_A
864	864	0		C	0_genes_C
865	865	8	absolute_CD19_B_cells_count_DV | absolute_CD3CD4_T_cells_count_DV | absolute_CD3CD8_T_cells_count_DV | CD4CD25CD127low_T_cells_DV | post_absolute_CD19_B_cells_count | post_absolute_CD3CD4_T_cells_count | post_CD3_T_cells | post_CD3CD4_T_cells	D	8_genes_D
866	866	4	CD4CD25CD127low_T_cells_DV | post_absolute_CD19_B_cells_count | post_absolute_CD3CD4_T_cells_count | post_CD3_T_cells	A	4_genes_A
867	867	4	CD4CD25CD127low_T_cells_DV | post_absolute_CD19_B_cells_count | post_absolute_CD3CD4_T_cells_count | post_CD3_T_cells	A	4_genes_A
868	868	0		C	0_genes_C
869	869	4	CD4CD25CD127low_T_cells_DV | post_absolute_CD19_B_cells_count | post_absolute_CD3CD4_T_cells_count | post_CD3_T_cells	A	4_genes_A
870	870	0		C	0_genes_C
871	871	0		C	0_genes_C
872	872	8	absolute_CD19_B_cells_count_DV | absolute_CD3CD4_T_cells_count_DV | absolute_CD3CD8_T_cells_count_DV | CD4CD25CD127low_T_cells_DV | post_absolute_CD19_B_cells_count | post_absolute_CD3CD4_T_cells_count | post_CD3_T_cells | post_CD3CD4_T_cells	D	8_genes_D
873	873	5	absolute_CD3CD4_T_cells_count_DV | CD4CD25CD127low_T_cells_DV | post_absolute_CD19_B_cells_count | post_absolute_CD3CD4_T_cells_count | post_CD3_T_cells	B	5_genes_B
874	874	4	CD4CD25CD127low_T_cells_DV | post_absolute_CD19_B_cells_count | post_absolute_CD3CD4_T_cells_count | post_CD3_T_cells	A	4_genes_A
875	875	0		C	0_genes_C
876	876	4	CD4CD25CD127low_T_cells_DV | post_absolute_CD19_B_cells_count | post_absolute_CD3CD4_T_cells_count | post_CD3_T_cells	A	4_genes_A
877	877	4	CD4CD25CD127low_T_cells_DV | post_absolute_CD19_B_cells_count | post_absolute_CD3CD4_T_cells_count | post_CD3_T_cells	A	4_genes_A
878	878	0		C	0_genes_C
879	879	5	absolute_CD3CD4_T_cells_count_DV | CD4CD25CD127low_T_cells_DV | post_absolute_CD19_B_cells_count | post_absolute_CD3CD4_T_cells_count | post_CD3_T_cells	B	5_genes_B
880	880	4	CD4CD25CD127low_T_cells_DV | post_absolute_CD19_B_cells_count | post_absolute_CD3CD4_T_cells_count | post_CD3_T_cells	A	4_genes_A
881	881	2	CD4CD25CD127low_T_cells_DV | post_absolute_CD19_B_cells_count	E	2_genes_E
882	882	0		C	0_genes_C
883	883	4	CD4CD25CD127low_T_cells_DV | post_absolute_CD19_B_cells_count | post_absolute_CD3CD4_T_cells_count | post_CD3_T_cells	A	4_genes_A
884	884	4	CD4CD25CD127low_T_cells_DV | post_absolute_CD19_B_cells_count | post_absolute_CD3CD4_T_cells_count | post_CD3_T_cells	A	4_genes_A
885	885	4	CD4CD25CD127low_T_cells_DV | post_absolute_CD19_B_cells_count | post_absolute_CD3CD4_T_cells_count | post_CD3_T_cells	A	4_genes_A
886	886	0		C	0_genes_C
887	887	4	CD4CD25CD127low_T_cells_DV | post_absolute_CD19_B_cells_count | post_absolute_CD3CD4_T_cells_count | post_CD3_T_cells	A	4_genes_A
888	888	5	absolute_CD3CD4_T_cells_count_DV | CD4CD25CD127low_T_cells_DV | post_absolute_CD19_B_cells_count | post_absolute_CD3CD4_T_cells_count | post_CD3_T_cells	B	5_genes_B
889	889	4	CD4CD25CD127low_T_cells_DV | post_absolute_CD19_B_cells_count | post_absolute_CD3CD4_T_cells_count | post_CD3_T_cells	A	4_genes_A
890	890	4	CD4CD25CD127low_T_cells_DV | post_absolute_CD19_B_cells_count | post_absolute_CD3CD4_T_cells_count | post_CD3_T_cells	A	4_genes_A
891	891	4	CD4CD25CD127low_T_cells_DV | post_absolute_CD19_B_cells_count | post_absolute_CD3CD4_T_cells_count | post_CD3_T_cells	A	4_genes_A
892	892	4	CD4CD25CD127low_T_cells_DV | post_absolute_CD19_B_cells_count | post_absolute_CD3CD4_T_cells_count | post_CD3_T_cells	A	4_genes_A
893	893	5	absolute_CD3CD4_T_cells_count_DV | CD4CD25CD127low_T_cells_DV | post_absolute_CD19_B_cells_count | post_absolute_CD3CD4_T_cells_count | post_CD3_T_cells	B	5_genes_B
894	894	5	absolute_CD3CD4_T_cells_count_DV | CD4CD25CD127low_T_cells_DV | post_absolute_CD19_B_cells_count | post_absolute_CD3CD4_T_cells_count | post_CD3_T_cells	B	5_genes_B
895	895	4	CD4CD25CD127low_T_cells_DV | post_absolute_CD19_B_cells_count | post_absolute_CD3CD4_T_cells_count | post_CD3_T_cells	A	4_genes_A
896	896	2	CD4CD25CD127low_T_cells_DV | post_absolute_CD19_B_cells_count	E	2_genes_E
897	897	4	CD4CD25CD127low_T_cells_DV | post_absolute_CD19_B_cells_count | post_absolute_CD3CD4_T_cells_count | post_CD3_T_cells	A	4_genes_A
898	898	0		C	0_genes_C
899	899	5	absolute_CD3CD4_T_cells_count_DV | CD4CD25CD127low_T_cells_DV | post_absolute_CD19_B_cells_count | post_absolute_CD3CD4_T_cells_count | post_CD3_T_cells	B	5_genes_B
900	900	8	absolute_CD19_B_cells_count_DV | absolute_CD3CD4_T_cells_count_DV | absolute_CD3CD8_T_cells_count_DV | CD4CD25CD127low_T_cells_DV | post_absolute_CD19_B_cells_count | post_absolute_CD3CD4_T_cells_count | post_CD3_T_cells | post_CD3CD4_T_cells	D	8_genes_D
901	901	0		C	0_genes_C
902	902	4	CD4CD25CD127low_T_cells_DV | post_absolute_CD19_B_cells_count | post_absolute_CD3CD4_T_cells_count | post_CD3_T_cells	A	4_genes_A
903	903	4	CD4CD25CD127low_T_cells_DV | post_absolute_CD19_B_cells_count | post_absolute_CD3CD4_T_cells_count | post_CD3_T_cells	A	4_genes_A
904	904	4	CD4CD25CD127low_T_cells_DV | post_absolute_CD19_B_cells_count | post_absolute_CD3CD4_T_cells_count | post_CD3_T_cells	A	4_genes_A
905	905	2	CD4CD25CD127low_T_cells_DV | post_absolute_CD19_B_cells_count	E	2_genes_E
906	906	5	absolute_CD3CD4_T_cells_count_DV | CD4CD25CD127low_T_cells_DV | post_absolute_CD19_B_cells_count | post_absolute_CD3CD4_T_cells_count | post_CD3_T_cells	B	5_genes_B
907	907	5	absolute_CD3CD4_T_cells_count_DV | CD4CD25CD127low_T_cells_DV | post_absolute_CD19_B_cells_count | post_absolute_CD3CD4_T_cells_count | post_CD3_T_cells	B	5_genes_B
908	908	0		C	0_genes_C
909	909	4	CD4CD25CD127low_T_cells_DV | post_absolute_CD19_B_cells_count | post_absolute_CD3CD4_T_cells_count | post_CD3_T_cells	A	4_genes_A
910	910	8	absolute_CD19_B_cells_count_DV | absolute_CD3CD4_T_cells_count_DV | absolute_CD3CD8_T_cells_count_DV | CD4CD25CD127low_T_cells_DV | post_absolute_CD19_B_cells_count | post_absolute_CD3CD4_T_cells_count | post_CD3_T_cells | post_CD3CD4_T_cells	D	8_genes_D
911	911	4	CD4CD25CD127low_T_cells_DV | post_absolute_CD19_B_cells_count | post_absolute_CD3CD4_T_cells_count | post_CD3_T_cells	A	4_genes_A
912	912	4	CD4CD25CD127low_T_cells_DV | post_absolute_CD19_B_cells_count | post_absolute_CD3CD4_T_cells_count | post_CD3_T_cells	A	4_genes_A
913	913	5	absolute_CD3CD4_T_cells_count_DV | CD4CD25CD127low_T_cells_DV | post_absolute_CD19_B_cells_count | post_absolute_CD3CD4_T_cells_count | post_CD3_T_cells	B	5_genes_B
914	914	4	CD4CD25CD127low_T_cells_DV | post_absolute_CD19_B_cells_count | post_absolute_CD3CD4_T_cells_count | post_CD3_T_cells	A	4_genes_A
915	915	4	CD4CD25CD127low_T_cells_DV | post_absolute_CD19_B_cells_count | post_absolute_CD3CD4_T_cells_count | post_CD3_T_cells	A	4_genes_A
916	916	4	CD4CD25CD127low_T_cells_DV | post_absolute_CD19_B_cells_count | post_absolute_CD3CD4_T_cells_count | post_CD3_T_cells	A	4_genes_A
917	917	0		C	0_genes_C
918	918	4	CD4CD25CD127low_T_cells_DV | post_absolute_CD19_B_cells_count | post_absolute_CD3CD4_T_cells_count | post_CD3_T_cells	A	4_genes_A
919	919	4	CD4CD25CD127low_T_cells_DV | post_absolute_CD19_B_cells_count | post_absolute_CD3CD4_T_cells_count | post_CD3_T_cells	A	4_genes_A
920	920	4	CD4CD25CD127low_T_cells_DV | post_absolute_CD19_B_cells_count | post_absolute_CD3CD4_T_cells_count | post_CD3_T_cells	A	4_genes_A
921	921	4	CD4CD25CD127low_T_cells_DV | post_absolute_CD19_B_cells_count | post_absolute_CD3CD4_T_cells_count | post_CD3_T_cells	A	4_genes_A
922	922	4	CD4CD25CD127low_T_cells_DV | post_absolute_CD19_B_cells_count | post_absolute_CD3CD4_T_cells_count | post_CD3_T_cells	A	4_genes_A
923	923	5	absolute_CD3CD4_T_cells_count_DV | CD4CD25CD127low_T_cells_DV | post_absolute_CD19_B_cells_count | post_absolute_CD3CD4_T_cells_count | post_CD3_T_cells	B	5_genes_B
924	924	4	CD4CD25CD127low_T_cells_DV | post_absolute_CD19_B_cells_count | post_absolute_CD3CD4_T_cells_count | post_CD3_T_cells	A	4_genes_A
925	925	4	CD4CD25CD127low_T_cells_DV | post_absolute_CD19_B_cells_count | post_absolute_CD3CD4_T_cells_count | post_CD3_T_cells	A	4_genes_A
926	926	5	absolute_CD3CD4_T_cells_count_DV | CD4CD25CD127low_T_cells_DV | post_absolute_CD19_B_cells_count | post_absolute_CD3CD4_T_cells_count | post_CD3_T_cells	B	5_genes_B
927	927	0		C	0_genes_C
928	928	4	CD4CD25CD127low_T_cells_DV | post_absolute_CD19_B_cells_count | post_absolute_CD3CD4_T_cells_count | post_CD3_T_cells	A	4_genes_A
929	929	4	CD4CD25CD127low_T_cells_DV | post_absolute_CD19_B_cells_count | post_absolute_CD3CD4_T_cells_count | post_CD3_T_cells	A	4_genes_A
930	930	0		C	0_genes_C
931	931	4	CD4CD25CD127low_T_cells_DV | post_absolute_CD19_B_cells_count | post_absolute_CD3CD4_T_cells_count | post_CD3_T_cells	A	4_genes_A
932	932	4	CD4CD25CD127low_T_cells_DV | post_absolute_CD19_B_cells_count | post_absolute_CD3CD4_T_cells_count | post_CD3_T_cells	A	4_genes_A
933	933	4	CD4CD25CD127low_T_cells_DV | post_absolute_CD19_B_cells_count | post_absolute_CD3CD4_T_cells_count | post_CD3_T_cells	A	4_genes_A
934	934	8	absolute_CD19_B_cells_count_DV | absolute_CD3CD4_T_cells_count_DV | absolute_CD3CD8_T_cells_count_DV | CD4CD25CD127low_T_cells_DV | post_absolute_CD19_B_cells_count | post_absolute_CD3CD4_T_cells_count | post_CD3_T_cells | post_CD3CD4_T_cells	D	8_genes_D
935	935	4	CD4CD25CD127low_T_cells_DV | post_absolute_CD19_B_cells_count | post_absolute_CD3CD4_T_cells_count | post_CD3_T_cells	A	4_genes_A
936	936	0		C	0_genes_C
937	937	4	CD4CD25CD127low_T_cells_DV | post_absolute_CD19_B_cells_count | post_absolute_CD3CD4_T_cells_count | post_CD3_T_cells	A	4_genes_A
938	938	5	absolute_CD3CD4_T_cells_count_DV | CD4CD25CD127low_T_cells_DV | post_absolute_CD19_B_cells_count | post_absolute_CD3CD4_T_cells_count | post_CD3_T_cells	B	5_genes_B
939	939	4	CD4CD25CD127low_T_cells_DV | post_absolute_CD19_B_cells_count | post_absolute_CD3CD4_T_cells_count | post_CD3_T_cells	A	4_genes_A
940	940	4	CD4CD25CD127low_T_cells_DV | post_absolute_CD19_B_cells_count | post_absolute_CD3CD4_T_cells_count | post_CD3_T_cells	A	4_genes_A
941	941	4	CD4CD25CD127low_T_cells_DV | post_absolute_CD19_B_cells_count | post_absolute_CD3CD4_T_cells_count | post_CD3_T_cells	A	4_genes_A
942	942	5	absolute_CD3CD4_T_cells_count_DV | CD4CD25CD127low_T_cells_DV | post_absolute_CD19_B_cells_count | post_absolute_CD3CD4_T_cells_count | post_CD3_T_cells	B	5_genes_B
943	943	2	CD4CD25CD127low_T_cells_DV | post_absolute_CD19_B_cells_count	E	2_genes_E
944	944	5	absolute_CD3CD4_T_cells_count_DV | CD4CD25CD127low_T_cells_DV | post_absolute_CD19_B_cells_count | post_absolute_CD3CD4_T_cells_count | post_CD3_T_cells	B	5_genes_B
945	945	4	CD4CD25CD127low_T_cells_DV | post_absolute_CD19_B_cells_count | post_absolute_CD3CD4_T_cells_count | post_CD3_T_cells	A	4_genes_A
946	946	5	absolute_CD3CD4_T_cells_count_DV | CD4CD25CD127low_T_cells_DV | post_absolute_CD19_B_cells_count | post_absolute_CD3CD4_T_cells_count | post_CD3_T_cells	B	5_genes_B
947	947	0		C	0_genes_C
948	948	5	absolute_CD3CD4_T_cells_count_DV | CD4CD25CD127low_T_cells_DV | post_absolute_CD19_B_cells_count | post_absolute_CD3CD4_T_cells_count | post_CD3_T_cells	B	5_genes_B
949	949	8	absolute_CD19_B_cells_count_DV | absolute_CD3CD4_T_cells_count_DV | absolute_CD3CD8_T_cells_count_DV | CD4CD25CD127low_T_cells_DV | post_absolute_CD19_B_cells_count | post_absolute_CD3CD4_T_cells_count | post_CD3_T_cells | post_CD3CD4_T_cells	D	8_genes_D
950	950	4	CD4CD25CD127low_T_cells_DV | post_absolute_CD19_B_cells_count | post_absolute_CD3CD4_T_cells_count | post_CD3_T_cells	A	4_genes_A
951	951	5	absolute_CD3CD4_T_cells_count_DV | CD4CD25CD127low_T_cells_DV | post_absolute_CD19_B_cells_count | post_absolute_CD3CD4_T_cells_count | post_CD3_T_cells	B	5_genes_B
952	952	4	CD4CD25CD127low_T_cells_DV | post_absolute_CD19_B_cells_count | post_absolute_CD3CD4_T_cells_count | post_CD3_T_cells	A	4_genes_A
953	953	4	CD4CD25CD127low_T_cells_DV | post_absolute_CD19_B_cells_count | post_absolute_CD3CD4_T_cells_count | post_CD3_T_cells	A	4_genes_A
954	954	4	CD4CD25CD127low_T_cells_DV | post_absolute_CD19_B_cells_count | post_absolute_CD3CD4_T_cells_count | post_CD3_T_cells	A	4_genes_A
955	955	8	absolute_CD19_B_cells_count_DV | absolute_CD3CD4_T_cells_count_DV | absolute_CD3CD8_T_cells_count_DV | CD4CD25CD127low_T_cells_DV | post_absolute_CD19_B_cells_count | post_absolute_CD3CD4_T_cells_count | post_CD3_T_cells | post_CD3CD4_T_cells	D	8_genes_D
956	956	8	absolute_CD19_B_cells_count_DV | absolute_CD3CD4_T_cells_count_DV | absolute_CD3CD8_T_cells_count_DV | CD4CD25CD127low_T_cells_DV | post_absolute_CD19_B_cells_count | post_absolute_CD3CD4_T_cells_count | post_CD3_T_cells | post_CD3CD4_T_cells	D	8_genes_D
957	957	4	CD4CD25CD127low_T_cells_DV | post_absolute_CD19_B_cells_count | post_absolute_CD3CD4_T_cells_count | post_CD3_T_cells	A	4_genes_A
958	958	0		C	0_genes_C
959	959	2	CD4CD25CD127low_T_cells_DV | post_absolute_CD19_B_cells_count	E	2_genes_E
960	960	4	CD4CD25CD127low_T_cells_DV | post_absolute_CD19_B_cells_count | post_absolute_CD3CD4_T_cells_count | post_CD3_T_cells	A	4_genes_A
961	961	0		C	0_genes_C
962	962	4	CD4CD25CD127low_T_cells_DV | post_absolute_CD19_B_cells_count | post_absolute_CD3CD4_T_cells_count | post_CD3_T_cells	A	4_genes_A
963	963	4	CD4CD25CD127low_T_cells_DV | post_absolute_CD19_B_cells_count | post_absolute_CD3CD4_T_cells_count | post_CD3_T_cells	A	4_genes_A
964	964	5	absolute_CD3CD4_T_cells_count_DV | CD4CD25CD127low_T_cells_DV | post_absolute_CD19_B_cells_count | post_absolute_CD3CD4_T_cells_count | post_CD3_T_cells	B	5_genes_B
965	965	5	absolute_CD3CD4_T_cells_count_DV | CD4CD25CD127low_T_cells_DV | post_absolute_CD19_B_cells_count | post_absolute_CD3CD4_T_cells_count | post_CD3_T_cells	B	5_genes_B
966	966	4	CD4CD25CD127low_T_cells_DV | post_absolute_CD19_B_cells_count | post_absolute_CD3CD4_T_cells_count | post_CD3_T_cells	A	4_genes_A
967	967	8	absolute_CD19_B_cells_count_DV | absolute_CD3CD4_T_cells_count_DV | absolute_CD3CD8_T_cells_count_DV | CD4CD25CD127low_T_cells_DV | post_absolute_CD19_B_cells_count | post_absolute_CD3CD4_T_cells_count | post_CD3_T_cells | post_CD3CD4_T_cells	D	8_genes_D
968	968	4	CD4CD25CD127low_T_cells_DV | post_absolute_CD19_B_cells_count | post_absolute_CD3CD4_T_cells_count | post_CD3_T_cells	A	4_genes_A
969	969	4	CD4CD25CD127low_T_cells_DV | post_absolute_CD19_B_cells_count | post_absolute_CD3CD4_T_cells_count | post_CD3_T_cells	A	4_genes_A
970	970	5	absolute_CD3CD4_T_cells_count_DV | CD4CD25CD127low_T_cells_DV | post_absolute_CD19_B_cells_count | post_absolute_CD3CD4_T_cells_count | post_CD3_T_cells	B	5_genes_B
971	971	4	CD4CD25CD127low_T_cells_DV | post_absolute_CD19_B_cells_count | post_absolute_CD3CD4_T_cells_count | post_CD3_T_cells	A	4_genes_A
972	972	4	CD4CD25CD127low_T_cells_DV | post_absolute_CD19_B_cells_count | post_absolute_CD3CD4_T_cells_count | post_CD3_T_cells	A	4_genes_A
973	973	8	absolute_CD19_B_cells_count_DV | absolute_CD3CD4_T_cells_count_DV | absolute_CD3CD8_T_cells_count_DV | CD4CD25CD127low_T_cells_DV | post_absolute_CD19_B_cells_count | post_absolute_CD3CD4_T_cells_count | post_CD3_T_cells | post_CD3CD4_T_cells	D	8_genes_D
974	974	8	absolute_CD19_B_cells_count_DV | absolute_CD3CD4_T_cells_count_DV | absolute_CD3CD8_T_cells_count_DV | CD4CD25CD127low_T_cells_DV | post_absolute_CD19_B_cells_count | post_absolute_CD3CD4_T_cells_count | post_CD3_T_cells | post_CD3CD4_T_cells	D	8_genes_D
975	975	0		C	0_genes_C
976	976	4	CD4CD25CD127low_T_cells_DV | post_absolute_CD19_B_cells_count | post_absolute_CD3CD4_T_cells_count | post_CD3_T_cells	A	4_genes_A
977	977	4	CD4CD25CD127low_T_cells_DV | post_absolute_CD19_B_cells_count | post_absolute_CD3CD4_T_cells_count | post_CD3_T_cells	A	4_genes_A
978	978	4	CD4CD25CD127low_T_cells_DV | post_absolute_CD19_B_cells_count | post_absolute_CD3CD4_T_cells_count | post_CD3_T_cells	A	4_genes_A
979	979	5	absolute_CD3CD4_T_cells_count_DV | CD4CD25CD127low_T_cells_DV | post_absolute_CD19_B_cells_count | post_absolute_CD3CD4_T_cells_count | post_CD3_T_cells	B	5_genes_B
980	980	4	CD4CD25CD127low_T_cells_DV | post_absolute_CD19_B_cells_count | post_absolute_CD3CD4_T_cells_count | post_CD3_T_cells	A	4_genes_A
981	981	4	CD4CD25CD127low_T_cells_DV | post_absolute_CD19_B_cells_count | post_absolute_CD3CD4_T_cells_count | post_CD3_T_cells	A	4_genes_A
982	982	4	CD4CD25CD127low_T_cells_DV | post_absolute_CD19_B_cells_count | post_absolute_CD3CD4_T_cells_count | post_CD3_T_cells	A	4_genes_A
983	983	4	CD4CD25CD127low_T_cells_DV | post_absolute_CD19_B_cells_count | post_absolute_CD3CD4_T_cells_count | post_CD3_T_cells	A	4_genes_A
984	984	4	CD4CD25CD127low_T_cells_DV | post_absolute_CD19_B_cells_count | post_absolute_CD3CD4_T_cells_count | post_CD3_T_cells	A	4_genes_A
985	985	4	CD4CD25CD127low_T_cells_DV | post_absolute_CD19_B_cells_count | post_absolute_CD3CD4_T_cells_count | post_CD3_T_cells	A	4_genes_A
986	986	0		C	0_genes_C
987	987	4	CD4CD25CD127low_T_cells_DV | post_absolute_CD19_B_cells_count | post_absolute_CD3CD4_T_cells_count | post_CD3_T_cells	A	4_genes_A
988	988	4	CD4CD25CD127low_T_cells_DV | post_absolute_CD19_B_cells_count | post_absolute_CD3CD4_T_cells_count | post_CD3_T_cells	A	4_genes_A
989	989	4	CD4CD25CD127low_T_cells_DV | post_absolute_CD19_B_cells_count | post_absolute_CD3CD4_T_cells_count | post_CD3_T_cells	A	4_genes_A
990	990	4	CD4CD25CD127low_T_cells_DV | post_absolute_CD19_B_cells_count | post_absolute_CD3CD4_T_cells_count | post_CD3_T_cells	A	4_genes_A
991	991	4	CD4CD25CD127low_T_cells_DV | post_absolute_CD19_B_cells_count | post_absolute_CD3CD4_T_cells_count | post_CD3_T_cells	A	4_genes_A
992	992	4	CD4CD25CD127low_T_cells_DV | post_absolute_CD19_B_cells_count | post_absolute_CD3CD4_T_cells_count | post_CD3_T_cells	A	4_genes_A
993	993	4	CD4CD25CD127low_T_cells_DV | post_absolute_CD19_B_cells_count | post_absolute_CD3CD4_T_cells_count | post_CD3_T_cells	A	4_genes_A
994	994	2	CD4CD25CD127low_T_cells_DV | post_absolute_CD19_B_cells_count	E	2_genes_E
995	995	4	CD4CD25CD127low_T_cells_DV | post_absolute_CD19_B_cells_count | post_absolute_CD3CD4_T_cells_count | post_CD3_T_cells	A	4_genes_A
996	996	4	CD4CD25CD127low_T_cells_DV | post_absolute_CD19_B_cells_count | post_absolute_CD3CD4_T_cells_count | post_CD3_T_cells	A	4_genes_A
997	997	4	CD4CD25CD127low_T_cells_DV | post_absolute_CD19_B_cells_count | post_absolute_CD3CD4_T_cells_count | post_CD3_T_cells	A	4_genes_A
998	998	4	CD4CD25CD127low_T_cells_DV | post_absolute_CD19_B_cells_count | post_absolute_CD3CD4_T_cells_count | post_CD3_T_cells	A	4_genes_A
999	999	4	CD4CD25CD127low_T_cells_DV | post_absolute_CD19_B_cells_count | post_absolute_CD3CD4_T_cells_count | post_CD3_T_cells	A	4_genes_A
1000	1000	2	CD4CD25CD127low_T_cells_DV | post_absolute_CD19_B_cells_count	E	2_genes_E

## Sheet: Table S3
Table S3:LASSO coefficients
	Coef	name
1	-0.53	post_absolute_CD19_B_cells_count
2	0.73	CD4CD25CD127low_T_cells_DV
3	-0.65	post_absolute_CD3CD4_T_cells_count
4	-0.57	post_CD3_T_cells

## Sheet: Table S4
Table S3:Detailed patient information
Age	Sex	Cancer type	Treatment_line	Brain_m	Combination_regimen	Drug	MSS/MSI	PDL-1(SP263)	PDL-1(22C3)	HER-2	TMB	RECIST responses	PFS	PFS_event	OS	OS_event	Clinical_benefit	Clinical_status
44	Female	OC	2	No	targeted_therapy	Camrelizumab						PD	2	1	4.4	0	NDB	Non-durable clinical benefit
79	Male	NSCLC	1	No	Chemotherapy	Pembrolizumab		40	60			PR	6.43333	1	12.3667	0	DCB	Durable clinical beneﬁt
58	Female	RCC	1	No	PD1 alone	Sintilimab						PD	2.1	1	9.33333	0	NDB	Non-durable clinical benefit
43	Male	HCC	1	No	targeted_therapy	Camrelizumab						SD	10.2667	0	10.6333	0	DCB	Durable clinical beneﬁt
56	Female	NSCLC	1	No	chemotherapy	Others	MSS	＜1	＜1			PR	6.23333	0	6.6	0	DCB	Durable clinical beneﬁt
64	Male	RCC	3	No	targeted_therapy	Camrelizumab						SD	4.56667	1	6.8	1	NDB	Non-durable clinical benefit
55	Male	CUP	1	No	chemotherapy	Others		99	70			SD	8	0	8.36667	0	DCB	Durable clinical beneﬁt
71	Male	RCC	2	No	targeted_therapy	Camrelizumab						PR	5.9	0	6.26667	0	NDB	Non-durable clinical benefit
37	Female	GAC	1	No	chemotherapy	Sintilimab	MSS	1	1			SD	4.6	0	5.5	1	NDB	Non-durable clinical benefit
57	Male	RCC	2	No	targeted_therapy	Sintilimab						SD	2.83333	1	9.06667	0	NDB	Non-durable clinical benefit
50	Male	RCC	2	Yes	targeted_therapy	Sintilimab						SD	10.1	0	10.4333	0	DCB	Durable clinical beneﬁt
77	Male	NSCLC	2	No	chemotherapy	Sintilimab						SD	6.9	0	7.23333	0	DCB	Durable clinical beneﬁt
46	Male	RCC	1	No	targeted_therapy	Sintilimab						PD	4.16667	1	22.8667	0	NDB	Long-term survival with no durable clinical benefit
58	Male	GAC	2	No	chemotherapy	Sintilimab	MSS				9.6	PD	1.53333	1	8.6	0	NDB	Non-durable clinical benefit
64	Male	SCLC	2	No	chemotherapy	Sintilimab						PR	9.4	1	19.4667	0	DCB	Durable clinical beneﬁt
80	Male	ESCC	1	No	chemotherapy	Pembrolizumab	MSS	10	1			PR	6.96667	0	11.6667	0	DCB	Durable clinical beneﬁt
49	Male	HCC	1	No	PD1 alone	Sintilimab						SD	5	1	9.66667	0	NDB	Non-durable clinical benefit
66	Female	NSCLC	1	No	chemotherapy	Pembrolizumab						SD	9.13333	1	27.6333	0	DCB	Durable clinical beneﬁt
61	Female	CRC	2	No	targeted_therapy	Camrelizumab	MSS					SD	5.3	1	9.06667	0	NDB	Non-durable clinical benefit
47	Male	CRC	3	No	targeted_therapy	Camrelizumab	MSS	＜1				PD	2	1	4.66667	1	NDB	Non-durable clinical benefit
66	Male	RCC	2	No	targeted_therapy	Sintilimab						SD	21.9	0	22.2	0	DCB	Durable clinical beneﬁt
74	Male	CUP	2	No	PD1 alone	Others						PR	27.5	0	27.8	0	DCB	Durable clinical beneﬁt
72	Male	ESCC	1	No	chemotherapy	Camrelizumab						SD	5	0	5.3	0	NDB	Non-durable clinical benefit
52	Male	Other	2	No	chemotherapy	Pembrolizumab	MSI-H	＜1				SD	22.0333	0	22.3333	0	DCB	Durable clinical beneﬁt
81	Male	NSCLC	1	No	PD1 alone	Others						SD	21.2	0	22.3333	0	DCB	Durable clinical beneﬁt
63	Female	ESCC	2	No	targeted_therapy	Camrelizumab						SD	12	0	13.1	0	DCB	Durable clinical beneﬁt
56	Female	NSCLC	>3	No	targeted_therapy	Sintilimab						SD	3.5	1	14.5667	0	NDB	Long-term survival with no durable clinical benefit
67	Female	NSCLC	2	Yes	chemotherapy	Sintilimab						SD	6.9	1	9.06667	1	DCB	Durable clinical beneﬁt
65	Male	NSCLC	1	No	PD1 alone	Pembrolizumab						SD	16.7	1	25.4	0	DCB	Durable clinical beneﬁt
61	Male	RCC	3	No	targeted_therapy	Camrelizumab						SD	15.6	0	16.8	0	DCB	Durable clinical beneﬁt
67	Male	CRC	3	No	targeted_therapy	Camrelizumab	MSS					SD	11	1	15.1667	1	DCB	Durable clinical beneﬁt
56	Male	GAC	3	No	targeted_therapy	Camrelizumab	MSS					PD	4.03	1	10.5667	1	NDB	Non-durable clinical benefit
63	Female	ESCC	2	No	targeted_therapy	Camrelizumab						SD	12	0	13.1	0	DCB	Durable clinical beneﬁt
38	Male	RCC	2	No	targeted_therapy	Sintilimab						PR	16.8	0	17.9333	0	DCB	Durable clinical beneﬁt
68	Male	RCC	3	Yes	targeted_therapy	Sintilimab						PR	11	1	23.3333	0	DCB	Durable clinical beneﬁt
57	Female	CSCC	1	No	PD1 alone	Others						SD	16.8	1	20.8667	1	DCB	Durable clinical beneﬁt
63	Male	ESCC	2	No	chemotherapy	Camrelizumab						SD	3.13	1	4.43333	1	NDB	Non-durable clinical benefit
46	Male	CRC	3	Yes	targeted_therapy	Camrelizumab	MSS					PD	1.8	1	4.5	1	NDB	Non-durable clinical benefit
47	Female	BC	3	No	chemotherapy	Sintilimab						SD	3.17	0	7.5	0	NDB	Non-durable clinical benefit
79	Male	NSCLC	1	No	targeted_therapy	Sintilimab			90			PR	7.23	1	8.76667	1	DCB	Durable clinical beneﬁt
67	Male	RCC	2	Yes	targeted_therapy	Others						SD	11.17	0	12.2	0	DCB	Durable clinical beneﬁt
62	Female	NSCLC	2	No	chemotherapy	Nivolumab						SD	6.5	1	7.53333	0	DCB	Durable clinical beneﬁt
52	Male	GAC	2	No	targeted_therapy	Others	MSS			0		PR	8.63	0	9.66667	0	DCB	Durable clinical beneﬁt
67	Female	GAC	2	Yes	chemotherapy	Sintilimab						PR	8.3	0	9.33333	0	DCB	Durable clinical beneﬁt
47	Female	NSCLC	2	No	chemotherapy	Camrelizumab						SD	4.7	1	9.9	0	NDB	Non-durable clinical benefit
61	Male	NSCLC	2	No	chemotherapy	Camrelizumab		20				PR	9.13333	0	12.9333	0	DCB	Durable clinical beneﬁt
54	Male	RCC	2	No	targeted_therapy	Nivolumab						PR	15	1	33	0	DCB	Durable clinical beneﬁt
52	Male	HCC	2	No	chemotherapy	Pembrolizumab						SD	5.96667	1	32.4	0	NDB	Long-term survival with no durable clinical benefit
66	Female	ESCC	2	No	chemotherapy	Sintilimab						SD	6.26667	1	10.6333	1	DCB	Durable clinical beneﬁt
53	Female	Other	>3	No	chemotherapy	Pembrolizumab						PR	22.9333	0	35.0667	0	DCB	Durable clinical beneﬁt
64	Male	CRC	3	No	targeted_therapy	Camrelizumab	MSS					SD	6.83333	1	12.4333	0	DCB	Durable clinical beneﬁt
82	Male	GAC	2	No	PD1 alone	Nivolumab						SD	17.0333	1	25.3	1	DCB	Durable clinical beneﬁt
57	Male	SCLC	3	No	targeted_therapy	Others						PR	12.8667	1	13.8	0	DCB	Durable clinical beneﬁt
49	Male	NSCLC	2	No	chemotherapy	Pembrolizumab	MSS				11.29	SD	17.3	1	21.6	1	DCB	Durable clinical beneﬁt
56	Male	Other	1	No	chemotherapy	Pembrolizumab						SD	4.6	1	17.0667	1	NDB	Long-term survival with no durable clinical benefit
69	Male	ESCC	2	No	chemotherapy	Camrelizumab	MSS	1	＜1			SD	2.93333	0	3.66667	0	NDB	Non-durable clinical benefit
63	Female	NSCLC	1	No	chemotherapy	Camrelizumab		20	70			PR	6.36667	0	7.1	0	DCB	Durable clinical beneﬁt
71	Female	NSCLC	2	Yes	chemotherapy	Camrelizumab		＜1				SD	3.46667	0	6.26667	1	NDB	Non-durable clinical benefit
31	Female	RCC	2	No	targeted_therapy	Camrelizumab						SD	8.63333	1	29.7	0	DCB	Durable clinical beneﬁt
62	Female	RCC	3	No	targeted_therapy	Pembrolizumab						PD	3.33333	1	19.7	1	NDB	Long-term survival with no durable clinical benefit
48	Male	HCC	1	No	chemotherapy	Pembrolizumab						PD	2.3	1	23.1333	1	NDB	Long-term survival with no durable clinical benefit
73	Male	ESCC	1	No	PD1 alone	Sintilimab	MSS	＜1				PR	16.2	0	18.2333	0	DCB	Durable clinical beneﬁt
62	Male	NSCLC	1	No	chemotherapy	Sintilimab	MSS	＜1			7.68	SD	8.1	1	10.7333	1	DCB	Durable clinical beneﬁt
55	Female	CSCC	3	No	PD1 alone	Sintilimab		＜1				PR	12.7667	1	17.2	0	DCB	Durable clinical beneﬁt
75	Male	ESCC	2	No	PD1 alone	Sintilimab	MSS	90				SD	11.5667	1	17.1667	0	DCB	Durable clinical beneﬁt
67	Female	NSCLC	1	No	chemotherapy	Others		＜1	＜1			SD	3.16667	1	14	0	NDB	Long-term survival with no durable clinical benefit
68	Male	ESCC	1	No	chemotherapy	Camrelizumab		1	1			PD	1.76667	1	5	1	NDB	Non-durable clinical benefit
55	Male	Other	1	No	targeted_therapy	Nivolumab	MSS	20	20			PD	1.26667	1	3.1	1	NDB	Non-durable clinical benefit
65	Male	NSCLC	2	No	chemotherapy	Sintilimab	MSS	＜1	＜1			PD	0.766667	1	5	0	NDB	Non-durable clinical benefit
64	Male	NSCLC	1	No	chemotherapy	Sintilimab		＜1	＜1			PD	3.4	1	7.86667	0	NDB	Non-durable clinical benefit
74	Male	NSCLC	1	No	chemotherapy	Sintilimab		99	99			SD	8.56667	0	9.2	0	DCB	Durable clinical beneﬁt
72	Male	NSCLC	1	No	chemotherapy	Camrelizumab		1	1			SD	7.6	0	8.23333	0	DCB	Durable clinical beneﬁt
77	Male	ESCC	1	No	chemotherapy	Sintilimab	MSS	10	10			SD	6.2	1	7.1	0	DCB	Durable clinical beneﬁt
67	Male	NSCLC	1	No	targeted_therapy	Sintilimab		＜1				PD	1	1	6.56667	0	NDB	Non-durable clinical benefit
83	Female	Other	1	No	PD1 alone	Others	MSS	＜1	＜1			SD	5.96667	0	6.6	0	NDB	Non-durable clinical benefit
72	Male	GAC	1	No	chemotherapy	Nivolumab	MSS	1	＜1	1		SD	2.13333	1	5.93333	0	NDB	Non-durable clinical benefit
44	Male	NSCLC	1	No	chemotherapy	Sintilimab		＜1	＜1			SD	15.8667	0	16.5	0	DCB	Durable clinical beneﬁt
68	Male	HCC	1	No	targeted_therapy	Pembrolizumab	MSS	50	50			PR	4.7	0	5.33333	0	NDB	Non-durable clinical benefit
57	Female	GAC	>3	No	PD1 alone	Sintilimab						SD	10.4	1	23.8	1	DCB	Durable clinical beneﬁt
66	Male	GAC	2	No	targeted_therapy	Sintilimab	MSS	＜1	＜1			SD	3.66667	0	4.3	0	NDB	Non-durable clinical benefit
55	Male	ESCC	2	No	targeted_therapy	Sintilimab						PD	2.63333	1	21.7333	0	NDB	Long-term survival with no durable clinical benefit
66	Male	ESCC	3	No	targeted_therapy	Nivolumab						PD	1.8	1	17.0333	1	NDB	Long-term survival with no durable clinical benefit
61	Female	ESCC	2	No	PD1 alone	Pembrolizumab		5	5			PR	7.53333	0	8.16667	0	DCB	Durable clinical beneﬁt
48	Male	ESCC	2	No	chemotherapy	Sintilimab						PR	3.5	1	8.63333	1	NDB	Non-durable clinical benefit
50	Female	ESCC	2	No	targeted_therapy	Camrelizumab						SD	12.1	0	12.7	0	DCB	Durable clinical beneﬁt
71	Male	GAC	3	No	PD1 alone	Sintilimab	MSS			1+	6.72	PD	1.56667	1	7.43333	0	NDB	Non-durable clinical benefit
78	Female	GAC	2	No	PD1 alone	Sintilimab						PR	33.6	1	34.2667	0	DCB	Durable clinical beneﬁt
45	Female	Other	1	No	PD1 alone	Sintilimab	MSS	＜1				PD	2.03333	1	20.5667	0	NDB	Long-term survival with no durable clinical benefit
57	Male	CRC	1	No	PD1 alone	Pembrolizumab	MSI-H					SD	8.06667	1	8.66667	0	DCB	Durable clinical beneﬁt
63	Female	NSCLC	>3	No	chemotherapy	Camrelizumab						SD	6.2	1	9.86667	1	DCB	Durable clinical beneﬁt
63	Male	NSCLC	>3	Yes	targeted_therapy	Camrelizumab						PR	19.7667	0	20.3667	0	DCB	Durable clinical beneﬁt
68	Male	NSCLC	1	Yes	PD1 alone	Sintilimab						PR	5.9	1	9.2	1	NDB	Non-durable clinical benefit
60	Male	NSCLC	1	No	chemotherapy	Camrelizumab						SD	11.0667	1	11.6667	0	DCB	Durable clinical beneﬁt
32	Female	NSCLC	>3	No	chemotherapy	Sintilimab						PD	1.56667	1	7.2	1	NDB	Non-durable clinical benefit
56	Female	SCLC	>3	Yes	targeted_therapy	Sintilimab						SD	7.53333	1	8.33333	1	DCB	Durable clinical beneﬁt
65	Male	RCC	2	No	targeted_therapy	Pembrolizumab						PD	2.1	1	19.4333	1	NDB	Long-term survival with no durable clinical benefit
57	Male	RCC	1	No	targeted_therapy	Camrelizumab						PR	14.4667	0	15.0333	0	DCB	Durable clinical beneﬁt
50	Male	RCC	2	No	PD1 alone	Sintilimab						SD	6.53333	0	9.53333	0	DCB	Durable clinical beneﬁt
63	Male	HCC	1	No	targeted_therapy	Sintilimab						PR	12.9333	1	27.6333	0	DCB	Durable clinical beneﬁt
71	Male	HCC	1	No	targeted_therapy	Pembrolizumab						SD	4.76667	1	19.4667	0	NDB	Long-term survival with no durable clinical benefit
52	Male	HCC	1	No	targeted_therapy	Camrelizumab						PR	9.36667	0	9.93333	0	DCB	Durable clinical beneﬁt
58	Male	HCC	1	No	targeted_therapy	Camrelizumab						SD	4.23333	1	6.36667	0	NDB	Non-durable clinical benefit
65	Male	HCC	2	No	PD1 alone	Nivolumab						SD	33	1	33.5667	0	DCB	Durable clinical beneﬁt
64	Female	GAC	2	No	PD1 alone	Sintilimab	MSS	＜1				SD	4.3	1	8	1	NDB	Non-durable clinical benefit
69	Female	CUP	1	No	chemotherapy	Nivolumab						PR	7.3	0	7.83333	0	DCB	Durable clinical beneﬁt
61	Female	HCC	2	No	targeted_therapy	Sintilimab						SD	3.23333	1	12.5	1	NDB	Long-term survival with no durable clinical benefit
50	Male	HCC	1	No	PD1 alone	Nivolumab						PD	2.06667	1	36.3667	0	NDB	Long-term survival with no durable clinical benefit
64	Female	CSCC	2	No	PD1 alone	Sintilimab						SD	29.5333	0	32.5333	0	DCB	Durable clinical beneﬁt
48	Female	OC	3	No	PD1 alone	Sintilimab	MSS					PR	34.2	1	35.5333	0	DCB	Durable clinical beneﬁt
46	Male	RCC	1	No	targeted_therapy	Pembrolizumab						SD	19.0667	0	19.5667	0	DCB	Durable clinical beneﬁt
64	Male	RCC	3	Yes	targeted_therapy	Sintilimab						PD	1.66667	1	8.26667	0	NDB	Non-durable clinical benefit
59	Male	RCC	3	No	targeted_therapy	Sintilimab						PR	6.4	0	19.0667	0	DCB	Durable clinical beneﬁt
82	Male	NSCLC	3	No	PD1 alone	Sintilimab						PR	11.8	1	36.3667	0	DCB	Durable clinical beneﬁt
61	Male	NSCLC	1	No	chemotherapy	Others		＜1	＜1			SD	3.16667	1	14	0	NDB	Long-term survival with no durable clinical benefit
20	Male	RCC	1	No	targeted_therapy	Pembrolizumab						SD	3.9	1	10.7	0	NDB	Non-durable clinical benefit
63	Male	SCLC	3	No	targeted_therapy	Sintilimab						PR	10.8667	0	22.6333	1	DCB	Durable clinical beneﬁt
65	Male	GAC	2	No	chemotherapy	Sintilimab						SD	4.5	1	6.56667	1	NDB	Non-durable clinical benefit
37	Female	CSCC	1	No	targeted_therapy	Sintilimab						SD	9.7	1	24.3667	0	DCB	Durable clinical beneﬁt
47	Male	RCC	2	No	chemotherapy	Pembrolizumab						PD	3.33333	1	21.1333	1	NDB	Long-term survival with no durable clinical benefit
44	Female	CRC	3	No	chemotherapy	Pembrolizumab	MSS					SD	3.83333	1	8.83333	1	NDB	Non-durable clinical benefit

## Sheet: Table S5
Table S4:Flow cytometry antibody labeling details
antibodies	Manufacturer	Item No.
CD4-PE	Biolegend	317410
CD25-PE	Biolegend	302606
CD127-APC	Biolegend	351316
CD3-PE-cy7	Biolegend	344816
CD4-PE	Biolegend	317410
CD8-FITC	Biolegend	301050
PD-1-APC	Biolegend	329908
CD45-PERCP-CY5.5	BD	340953
CD3-FITC	Biolegend	300306
CD56-PE	Biolegend	362508
CD16-PE	Biolegend	360704
CD19-APC	Biolegend	302212
CD45-PERCP-CY5.5	BD	340953
Absolute Counting Tubes	BD	340334
